# Supplementary material for: CDKN1A as a target of senescence in heart failure: insights from a multiomics study
Source: Front Pharmacol. 2024 Oct 23;15:1446300. doi: 10.3389/fphar.2024.1446300 (PMC11541717; doi:10.3389/fphar.2024.1446300)
Supplement: Supplementary file 1 [file Table1.XLSX]

## Sheet: Summary
CDKN1A as a target of senescence in heart failure: insights from a multiomics study
Supplementary Table Summary
Supplementary Table S1. Senescence gene.
Supplementary Table S2. Datasets information.
Supplementary Table S3. scRNA-seq data analysis.
Supplementary Table S4. Differentially expressed genes in cardiomyocyte senescence.
Supplementary Table S5. TSMR analysis on the causal effect of SRGs on HF outcomes (HERMES).
Supplementary Table S6. TSMR analysis on the causal effect of SRGs on HF outcomes (FinnGen).
Supplementary Table S7. Sensitivity analysis used TSMR analysis.
Supplementary Table S8. SNPs information of CDKN1A.
Supplementary Table S9. SNPs information of HSPA1B.
Supplementary Table S10. SMR results of the association between cis-eQTL of SRGs and HF outcomes.
Supplementary Table S11. SMR results of the association between cis-mQTL of SRGs and HF outcomes.
Supplementary Table S12. SNPs information of cg03714916.
Supplementary Table S13. SNPs information of cg08179530.
Supplementary Table S14. SMR analysis from mQTL to eQTL.
Supplementary Table S15. Colocalization results of the association between expression of SRGs and HF outcomes.
Supplementary Table S16. Phenome-wide scan of the association between identified SNPs with other diseases traits using PhenoScanner.
Supplementary Table S17. Meta-Analysis of CDKN1A in HF.

## Sheet: Table S1
Table S1. Senescence gene
Gene
ACVR1B
ANG
ANGPT1
ANGPTL4
AREG
AXL
BEX3
BMP2
BMP6
C3
CCL1
CCL13
CCL16
CCL2
CCL20
CCL24
CCL26
CCL3
CCL3L1
CCL4
CCL5
CCL7
CCL8
CD55
CD9
CSF1
CSF2
CSF2RB
CST4
CTNNB1
CTSB
CXCL1
CXCL10
CXCL12
CXCL16
CXCL2
CXCL3
CXCL8
CXCR2
DKK1
EDN1
EGF
EGFR
EREG
ESM1
ETS2
FAS
FGF1
FGF2
FGF7
GDF15
GEM
GMFG
HGF
HMGB1
ICAM1
ICAM3
IGF1
IGFBP1
IGFBP2
IGFBP3
IGFBP4
IGFBP5
IGFBP6
IGFBP7
IL10
IL13
IL15
IL18
IL1A
IL1B
IL2
IL32
IL6
IL6ST
IL7
INHA
IQGAP2
ITGA2
ITPKA
JUN
KITLG
LCP1
MIF
MMP1
MMP10
MMP12
MMP13
MMP14
MMP2
MMP3
MMP9
NAP1L4
NRG1
PAPPA
PECAM1
PGF
PIGF
PLAT
PLAU
PLAUR
PTBP1
PTGER2
PTGES
RPS6KA5
SCAMP4
SELPLG
SEMA3F
SERPINB4
SERPINE1
SERPINE2
SPP1
SPX
TIMP2
TNF
TNFRSF10C
TNFRSF11B
TNFRSF1A
TNFRSF1B
TUBGCP2
VEGFA
VEGFC
VGF
WNT16
WNT2
GHR
GHRH
SHC1
POU1F1
PROP1
TP53
TERC
TERT
ATM
PLAU
ERCC2
ERCC8
WRN
LMNA
IGF1R
TXN
KL
E2F1
PTPN11
NFKB2
STAT5B
STAT3
STAT5A
NRG1
HDAC3
GH1
IL7R
IGF1
IGF2
INS
NGF
IRS1
PTPN1
IRS2
AKT1
PIK3CB
NGFR
HRAS
MYC
EGFR
ERBB2
INSR
NCOR1
NBN
JUND
IL2
PDGFB
EGF
IL2RG
FOS
PDGFRB
EPOR
SST
PRKCD
PPARA
RET
PLCG2
PEX5
TCF3
PARP1
BRCA1
PIN1
PTEN
CREBBP
HIF1A
UBB
RPA1
BLM
BCL2
S100B
VCP
POLG
IGFBP3
HSP90AA1
NR3C1
EGR1
VEGFA
ABL1
BRCA2
TOP2A
TOP2B
NFKB1
TOP1
RAD51
UBE2I
TNF
PDPK1
CEBPA
CEBPB
MXI1
TGFB1
ERCC6
STK11
EP300
APTX
PML
GSK3B
HTT
PRKCA
SSTR3
HELLS
APOC3
EEF2
ERCC3
TERF1
PRKDC
CAT
ERCC5
AR
GTF2H2
XRCC5
PCNA
FEN1
FAS
TERF2
XRCC6
POLD1
BAX
RB1
EMD
GRB2
FOXO3
FOXO1
HSF1
XPA
MSRA
RECQL4
SOD2
SOD1
FOXM1
COQ7
CACNA1A
LRP2
AIFM1
UCHL1
APP
APOE
A2M
SNCG
PRDX1
PON1
RELA
IL6
RGN
ATP5O
RAD52
TOP3B
ERCC1
SIRT1
HDAC1
HSPA9
GPX1
GSR
GSS
GSTA4
GSTP1
MT-CO1
HSPD1
HSPA1A
HSPA1B
PCMT1
MAPK8
YWHAZ
PTK2B
PTK2
IL7
MAPK14
FGFR1
SP1
FLT1
JUN
MED1
MAPK9
MAPK3
HMGB1
CCNA2
HMGB2
MAP3K5
TAF1
LMNB1
SDHC
FOXO4
HESX1
PIK3R1
BSCL2
AGPAT2
BMI1
EEF1A1
TFAP2A
BDNF
CREB1
ATF2
TBP
APEX1
HBP1
BUB1B
PTGS2
HSPA8
SIN3A
CDK1
TFDP1
DDIT3
POLA1
MAPT
CTGF
HDAC2
MAX
MXD1
MDM2
SUMO1
H2AFX
HOXB7
HOXC4
JAK2
ESR1
LEP
LEPR
NFKBIA
CLU
MTOR
GHRHR
CTNNB1
PSEN1
DLL3
CDKN2A
PPP1CA
DBN1
NOG
ELN
ATR
UCP3
ZMPSTE24
TP63
UCP2
POLB
GCLC
GCLM
SIRT6
BUB3
RAE1
PMCH
MLH1
CSNK1E
STUB1
PPM1D
CHEK2
PCK1
ARHGAP1
CDC42
ARNTL
CLOCK
HIC1
PAPPA
ADCY5
PPARGC1A
GPX4
UCP1
FGF23
EFEMP1
ERCC4
CETP
PPARG
AGTR1
CISD2
EEF1E1
EPS8
KCNA3
SIRT7
SLC13A1
SOCS2
TPP2
TP53BP1
SIRT3
NCOR2
SUN1
BAK1
IGFBP2
PYCR1
TP73
CNR1
NFE2L2
CDKN1A
PDGFRA
PIK3CA
C1QA
CDKN2B
EIF5A2
MIF
DGAT1
MT1E
FGF21
HTRA2
GSK3A
NUDT1
IKBKB
SQSTM1
CDK7
GRN
SERPINE1
SPRTN
RICTOR
CTF1
TRAP1
TRPV1
NFE2L1
IFNB1
GDF11

## Sheet: Table S2
Table S2. Datasets information.
Trait	GWAS ID/GEO ID	Sample size (case/control)	Data source
Heart failure	FinnGen biobank	(23622/317939)	https://gwas.mrcieu.ac.uk/datasets/finn-b-I9_HEARTFAIL/
Heart failure	GCST009541	(47309/930014)	https://gwas.mrcieu.ac.uk/datasets/ebi-a-GCST009541/
eQTL	eQTLGen Consortium	31684	https://www.eqtlgen.org/cis-eqtls.html
mQTL	McRae et al.	1980	https://yanglab.westlake.edu.cn/data/SMR/LBC_BSGS_meta.tar.gz
pQTL	UKB-PPP	54219	http://ukb-ppp.gwas.eu
Heart failure	GSE161470	4 non-HF and 1 HF	https://www.ncbi.nlm.nih.gov/geo/query/acc.cgi?acc=GSE161470
Heart failure	GSE121893	2 non-HF and 6 HF	https://www.ncbi.nlm.nih.gov/geo/query/acc.cgi?acc=GSE121893
Heart failure	GSE116250	37 DCM，13 ICM and 14 non-HF	https://www.ncbi.nlm.nih.gov/geo/query/acc.cgi?acc=GSE116250
ischemic cardiomyopathy	GSE203160	8 ICM and 7 non-HF	https://www.ncbi.nlm.nih.gov/geo/query/acc.cgi?acc=GSE203160
hypertrophic cardiomyopathy	GSE89714	5 HCM and 4 non-HF	https://www.ncbi.nlm.nih.gov/geo/query/acc.cgi?acc=GSE89714
amyloid cardiomyopathy	GSE206803	11 amyloid and 11 control	https://www.ncbi.nlm.nih.gov/geo/query/acc.cgi?acc=GSE206803

## Sheet: Table S3
Table S3. scRNA-seq data analysis
Gene	p value	log2FC	pct.1	pct.2	adj p value	Celltype
MTRNR2L8	2.01112e-114	3.58318	0.623	0.112	8.6118e-110	SMC
FP671120.1	2.98898e-96	-1.63976	0.411	0.792	1.27991e-91	SMC
MT-ATP6	2.25505e-95	-1.7551	0.29	0.702	9.65635e-91	SMC
RP11-475J5.4	1.73119e-90	3.23007	0.428	0.013	7.41315e-86	SMC
CH507-513H4.5	1.26632e-89	4.6756	0.43	0.016	5.42252e-85	SMC
AP000251.3	2.48877e-89	4.46121	0.431	0.016	1.06572e-84	SMC
MTRNR2L3	3.4803e-89	2.58271	0.417	0.008	1.4903e-84	SMC
RP11-777B9.5	5.72053e-89	3.7626	0.431	0.016	2.44959e-84	SMC
MTRNR2L1	1.0182e-88	3.79885	0.431	0.017	4.36005e-84	SMC
CH507-513H4.3	2.65025e-88	3.89747	0.431	0.016	1.13486e-83	SMC
MTND6P3	3.31636e-88	3.52161	0.427	0.015	1.4201e-83	SMC
MTND4P12	4.5522e-88	3.92266	0.431	0.016	1.9493e-83	SMC
RP11-750B16.1	1.24654e-86	2.47082	0.412	0.011	5.33782e-82	SMC
MTND1P23	1.91944e-86	3.61894	0.431	0.016	8.21923e-82	SMC
RP5-857K21.6	8.32714e-86	3.66237	0.431	0.016	3.56576e-81	SMC
MTATP6P1	3.4896e-85	2.95454	0.431	0.016	1.49428e-80	SMC
RP5-857K21.7	3.67456e-85	3.52247	0.431	0.016	1.57348e-80	SMC
MTRNR2L10	4.06667e-85	3.10791	0.429	0.019	1.74139e-80	SMC
RP5-857K21.11	1.61442e-84	2.64303	0.428	0.016	6.91312e-80	SMC
MTRNR2L11	1.39001e-83	1.87608	0.39	0.003	5.95217e-79	SMC
MTND2P28	1.8518e-83	2.32559	0.424	0.016	7.92958e-79	SMC
MT-ND3	9.5505e-82	-1.71168	0.34	0.698	4.08962e-77	SMC
MT-CO3	2.17807e-81	-1.43933	0.447	0.8	9.32672e-77	SMC
MTATP8P1	1.05017e-80	1.93942	0.4	0.013	4.49695e-76	SMC
FP236383.1	1.00274e-79	-1.70037	0.275	0.646	4.29384e-75	SMC
AC002075.4	6.93013e-78	2.50034	0.391	0.015	2.96755e-73	SMC
RP11-475J5.6	4.90819e-77	1.53224	0.374	0.008	2.10174e-72	SMC
ATP5I	3.05987e-76	2.34597	0.39	0.016	1.31027e-71	SMC
CALM2	5.60103e-76	2.87485	0.385	0.016	2.39842e-71	SMC
RP11-380M21.2	3.78982e-75	1.37053	0.362	0.005	1.62284e-70	SMC
NPPA	4.8388e-75	2.45549	0.431	0.048	2.07202e-70	SMC
JUN	1.51074e-74	3.62115	0.475	0.093	6.46914e-70	SMC
EGR1	3.12951e-74	2.40926	0.464	0.067	1.34009e-69	SMC
MTRNR2L6	3.77216e-73	1.34778	0.363	0.009	1.61528e-68	SMC
RP11-543P15.1	7.10766e-73	2.29038	0.365	0.012	3.04357e-68	SMC
ATP5J	1.26887e-72	2.57206	0.376	0.016	5.43345e-68	SMC
RPS27	4.95232e-69	2.64193	0.454	0.087	2.12063e-64	SMC
RP11-320M16.1	1.6416e-68	1.4614	0.346	0.011	7.0295e-64	SMC
MTND5P11	3.84999e-68	1.4163	0.349	0.012	1.64861e-63	SMC
RP11-360D2.2	8.58995e-68	1.8566	0.35	0.013	3.6783e-63	SMC
ALDOA	1.21267e-67	1.57958	0.36	0.016	5.19278e-63	SMC
MYH6	1.4433e-67	1.63047	0.476	0.083	6.18037e-63	SMC
RP13-942N8.1	1.93221e-67	1.3522	0.329	0.003	8.27393e-63	SMC
HSPA1A	2.97059e-67	2.66614	0.408	0.051	1.27204e-62	SMC
MT-CO2	3.65519e-67	-1.47179	0.418	0.731	1.56519e-62	SMC
AP000936.1	6.99454e-67	1.84419	0.341	0.012	2.99513e-62	SMC
TMSB4XP4	2.66836e-66	1.7053	0.33	0.007	1.14262e-61	SMC
TCEB2	3.469e-66	2.38676	0.349	0.015	1.48546e-61	SMC
FOS	1.83653e-65	2.86168	0.4	0.052	7.86421e-61	SMC
RPL18A	3.31531e-64	1.78877	0.34	0.015	1.41965e-59	SMC
AC114498.1	4.02507e-64	1.49416	0.322	0.007	1.72358e-59	SMC
UQCR11	4.13336e-64	1.6559	0.355	0.023	1.76995e-59	SMC
RP11-234A1.1	5.20712e-64	2.04978	0.326	0.009	2.22974e-59	SMC
USMG5	6.84417e-64	1.98743	0.338	0.013	2.93074e-59	SMC
RP3-423B22.5	2.21576e-63	1.28735	0.313	0.004	9.48812e-59	SMC
RP11-20O24.1	3.38404e-63	1.4352	0.332	0.013	1.44908e-58	SMC
ATP5L	4.06634e-63	2.07402	0.338	0.016	1.74125e-58	SMC
MYL7	2.39797e-62	2.32162	0.44	0.08	1.02684e-57	SMC
RP5-1056L3.3	2.2737e-61	1.4422	0.307	0.005	9.73621e-57	SMC
HSPA1B	4.6304e-61	1.92004	0.362	0.035	1.98279e-56	SMC
RP11-475J5.11	6.73494e-61	1.10118	0.315	0.009	2.88397e-56	SMC
PTMAP5	1.66192e-60	1.59458	0.308	0.007	7.11649e-56	SMC
UBBP4	2.96631e-60	1.68064	0.315	0.011	1.27021e-55	SMC
B2M	9.8456e-59	2.62368	0.591	0.258	4.21599e-54	SMC
OAZ1	2.39684e-58	1.56328	0.307	0.011	1.02635e-53	SMC
MTATP6P2	2.69482e-58	0.773031	0.311	0.012	1.15395e-53	SMC
MTND6P4	3.1354e-58	0.870867	0.292	0.004	1.34261e-53	SMC
SMARCA4	6.12831e-58	1.24283	0.451	0.093	2.6242e-53	SMC
FOSB	9.60552e-58	2.32955	0.304	0.011	4.11318e-53	SMC
UBE2Q2P6	1.93348e-57	1.57443	0.303	0.011	8.27934e-53	SMC
ATPIF1	2.18116e-57	1.21094	0.314	0.015	9.33996e-53	SMC
AC010970.2	2.4899e-57	0.721022	0.284	0.001	1.0662e-52	SMC
MTRNR2L12	2.88651e-57	3.84437	0.512	0.224	1.23603e-52	SMC
RP11-352E6.2	6.19695e-57	1.03561	0.287	0.004	2.65359e-52	SMC
NDUFA13	7.07417e-57	1.25802	0.32	0.02	3.02923e-52	SMC
RPS14	1.76476e-56	2.47952	0.48	0.148	7.55688e-52	SMC
SEPW1	4.16821e-56	1.41995	0.306	0.013	1.78487e-51	SMC
C14orf2	4.33959e-56	1.70219	0.309	0.015	1.85826e-51	SMC
ATP5E	4.40014e-56	1.68267	0.301	0.012	1.88418e-51	SMC
RP11-846F4.6	1.47318e-55	0.667052	0.274	0	6.3083e-51	SMC
RP11-10B2.1	1.54321e-55	0.847228	0.287	0.007	6.60819e-51	SMC
ATF3	2.9142e-55	2.10266	0.331	0.032	1.24789e-50	SMC
RPS6	2.94858e-55	1.93924	0.415	0.088	1.26261e-50	SMC
RPL34P18	1.02855e-54	1.55816	0.282	0.007	4.40437e-50	SMC
COX6A1	1.31591e-54	2.02137	0.298	0.015	5.63488e-50	SMC
RPL41P2	1.56828e-54	1.18908	0.286	0.009	6.71555e-50	SMC
AC007969.5	3.20774e-54	1.70666	0.289	0.011	1.37359e-49	SMC
AC079250.1	3.81707e-54	1.32189	0.289	0.011	1.63451e-49	SMC
DNAJB1	1.29131e-53	2.24638	0.36	0.053	5.52953e-49	SMC
MYL4	3.3451e-53	1.17036	0.343	0.037	1.4324e-48	SMC
RPL31	4.79017e-53	1.76678	0.362	0.055	2.0512e-48	SMC
RPL13P12	6.12193e-53	1.47869	0.286	0.012	2.62147e-48	SMC
CTC-575D19.1	9.8808e-53	1.35018	0.287	0.013	4.23106e-48	SMC
H3F3C	2.31372e-52	1.3396	0.28	0.011	9.90759e-48	SMC
GNB2L1	3.70614e-52	1.27106	0.282	0.011	1.58701e-47	SMC
CTB-36O1.4	6.99549e-52	0.690891	0.263	0.003	2.99554e-47	SMC
RPL13AP7	1.67168e-51	1.25181	0.272	0.008	7.15828e-47	SMC
AC090602.2	1.80809e-51	0.850143	0.269	0.007	7.7424e-47	SMC
RPL21P75	2.26127e-51	1.29997	0.273	0.009	9.68297e-47	SMC
RPL7	3.94692e-51	1.60367	0.373	0.068	1.69011e-46	SMC
RP11-761N21.2	5.81187e-51	0.952016	0.275	0.011	2.4887e-46	SMC
PLA2G5	6.72526e-51	-1.04724	0.634	0.846	2.87982e-46	SMC
RPS27P29	8.94966e-51	0.775168	0.258	0.003	3.83233e-46	SMC
RPS19	1.00855e-50	2.08571	0.494	0.17	4.31873e-46	SMC
RPL39	1.56123e-50	1.56319	0.285	0.016	6.68535e-46	SMC
RPL13AP5	3.77008e-50	1.12115	0.275	0.012	1.61439e-45	SMC
RPL13AP25	4.0917e-50	0.836459	0.255	0.003	1.7521e-45	SMC
RPL13AP20	4.13491e-50	0.937527	0.273	0.011	1.77061e-45	SMC
RPS20	5.26926e-50	1.73151	0.377	0.073	2.25635e-45	SMC
RPL13AP6	1.28963e-49	0.931889	0.255	0.003	5.52231e-45	SMC
BCAS4	1.383e-49	1.0561	0.278	0.015	5.92213e-45	SMC
MTND5P10	1.81473e-49	0.707567	0.267	0.009	7.77087e-45	SMC
RPL3P4	2.19648e-49	1.43607	0.267	0.011	9.40557e-45	SMC
ATP5O	2.66949e-49	1.19979	0.264	0.008	1.1431e-44	SMC
RPL7P1	4.09525e-49	0.869527	0.249	0.001	1.75363e-44	SMC
RP11-100K18.1	6.11655e-49	0.712657	0.253	0.004	2.61917e-44	SMC
GAS5	9.03829e-49	1.09	0.252	0.004	3.87029e-44	SMC
ATP5B	2.25465e-48	1.00281	0.276	0.015	9.65464e-44	SMC
RPL10P3	2.3693e-48	0.962207	0.255	0.007	1.01456e-43	SMC
KANK2	4.08432e-48	0.973193	0.501	0.146	1.74895e-43	SMC
RPL34P27	6.03792e-48	0.954433	0.255	0.008	2.5855e-43	SMC
CTD-3035D6.1	6.53474e-48	0.843675	0.246	0.003	2.79824e-43	SMC
RPL7P23	7.51402e-48	1.08158	0.265	0.013	3.21758e-43	SMC
HSP90AA1	1.91984e-47	1.88993	0.497	0.174	8.22095e-43	SMC
MTRNR2L13	2.47659e-47	0.535599	0.24	0.001	1.0605e-42	SMC
RP11-25I15.1	3.36684e-47	0.629844	0.237	0	1.44172e-42	SMC
SAT1	6.55945e-47	1.77186	0.375	0.08	2.80882e-42	SMC
RPL34	7.7251e-47	2.08294	0.438	0.14	3.30797e-42	SMC
UBBP1	1.47273e-46	0.92903	0.251	0.008	6.30637e-42	SMC
CACNA1C	1.51916e-46	-0.945248	0.542	0.806	6.5052e-42	SMC
RPL35P1	3.87693e-46	1.17077	0.249	0.008	1.66014e-41	SMC
COX8A	5.81988e-46	1.45127	0.261	0.015	2.49213e-41	SMC
PTRF	8.28436e-46	1.40107	0.257	0.012	3.54745e-41	SMC
SELK	1.44624e-45	1.71546	0.246	0.008	6.19296e-41	SMC
RPS19P1	1.61368e-45	0.707304	0.232	0.001	6.90994e-41	SMC
MSRB3	1.96437e-45	1.6375	0.645	0.353	8.41161e-41	SMC
RP11-10G12.1	2.24486e-45	0.641595	0.229	0	9.61273e-41	SMC
FTH1P2	4.65485e-45	0.683981	0.238	0.005	1.99326e-40	SMC
RP11-120B7.1	5.40635e-45	0.898486	0.24	0.007	2.31505e-40	SMC
RPL7P9	5.9567e-45	0.79869	0.234	0.004	2.55072e-40	SMC
RP11-69M1.6	1.17405e-44	0.895684	0.244	0.009	5.0274e-40	SMC
RP4-725G10.3	4.96235e-44	0.556514	0.234	0.005	2.12493e-39	SMC
AB019441.29	6.76479e-44	1.12524	0.233	0.005	2.89675e-39	SMC
COX7A2	8.87943e-44	1.6541	0.376	0.089	3.80226e-39	SMC
RPS29	2.40298e-43	1.26786	0.314	0.048	1.02898e-38	SMC
NDUFB8	2.81185e-43	1.19547	0.237	0.008	1.20406e-38	SMC
NEDD8	3.83796e-43	1.29136	0.243	0.011	1.64345e-38	SMC
HES1	4.05769e-43	2.56914	0.364	0.091	1.73754e-38	SMC
TCEB2P2	4.39917e-43	0.616311	0.228	0.005	1.88377e-38	SMC
AC016739.2	4.52253e-43	0.857846	0.227	0.004	1.93659e-38	SMC
RPL9	4.57751e-43	1.05708	0.261	0.02	1.96014e-38	SMC
TMSB4X	6.88612e-43	1.85244	0.587	0.308	2.94871e-38	SMC
DNAJA1	7.27742e-43	2.06512	0.282	0.033	3.11626e-38	SMC
RPS3A	8.01055e-43	1.1147	0.296	0.04	3.4302e-38	SMC
RP11-592N21.1	1.01346e-42	1.07384	0.231	0.007	4.33974e-38	SMC
RP11-51O6.1	1.35754e-42	1.05075	0.225	0.004	5.81313e-38	SMC
RPS21	1.39333e-42	1.57287	0.261	0.023	5.96638e-38	SMC
CTB-36O1.7	1.74892e-42	0.608512	0.237	0.009	7.48904e-38	SMC
LGALS1	2.13477e-42	2.14895	0.515	0.232	9.1413e-38	SMC
PDE3A	2.96052e-42	-1.10421	0.452	0.702	1.26772e-37	SMC
NDUFB2	3.74449e-42	1.48434	0.403	0.109	1.60343e-37	SMC
RPS3AP26	6.53992e-42	1.01872	0.221	0.004	2.80046e-37	SMC
UQCRQ	7.25725e-42	1.60506	0.403	0.112	3.10763e-37	SMC
HSPB1P1	8.92057e-42	0.843122	0.221	0.004	3.81988e-37	SMC
RPL27	1.0168e-41	1.54987	0.317	0.056	4.35403e-37	SMC
GRK5	1.13912e-41	-1.21651	0.409	0.631	4.87783e-37	SMC
RPL6P27	1.68897e-41	1.26494	0.241	0.015	7.23233e-37	SMC
H3F3B	2.10452e-41	1.62128	0.561	0.266	9.01178e-37	SMC
RPL26	2.12809e-41	0.911782	0.228	0.008	9.11269e-37	SMC
FTH1P20	2.25921e-41	0.644031	0.234	0.011	9.67414e-37	SMC
ITLN1	2.67322e-41	4.52834	0.21	0	1.1447e-36	SMC
ATP5G1	3.84905e-41	1.30616	0.227	0.008	1.6482e-36	SMC
RPL37A	3.86634e-41	1.37287	0.489	0.184	1.65561e-36	SMC
SHFM1	5.22294e-41	1.47422	0.223	0.007	2.23652e-36	SMC
CD74	7.99415e-41	1.0784	0.263	0.025	3.42317e-36	SMC
COX6A1P2	9.56281e-41	1.30331	0.225	0.008	4.09489e-36	SMC
PTMAP2	1.03318e-40	0.706723	0.215	0.004	4.42417e-36	SMC
PRKG1	1.15016e-40	-0.795115	0.563	0.867	4.92509e-36	SMC
CALM2P2	1.61336e-40	0.82137	0.217	0.005	6.90859e-36	SMC
NDUFA11	1.85023e-40	0.890926	0.233	0.012	7.92287e-36	SMC
CD59	2.634e-40	1.32777	0.236	0.015	1.12791e-35	SMC
MT-ND1	2.91478e-40	-1.26862	0.23	0.482	1.24814e-35	SMC
SELM	3.67233e-40	1.17323	0.229	0.011	1.57253e-35	SMC
TRABD2A	5.9352e-40	0.539982	0.213	0.004	2.54151e-35	SMC
HIST1H4C	6.53188e-40	2.02383	0.233	0.015	2.79702e-35	SMC
AC010468.1	8.59473e-40	0.774925	0.217	0.007	3.68035e-35	SMC
RPS15P5	1.00287e-39	0.620631	0.209	0.003	4.29439e-35	SMC
NDUFA4	1.20298e-39	1.52146	0.406	0.121	5.15129e-35	SMC
SRP14	1.23883e-39	1.36613	0.377	0.103	5.30479e-35	SMC
ATP5G2	1.39649e-39	1.03457	0.217	0.007	5.97989e-35	SMC
RPS12	1.40533e-39	1.4869	0.346	0.081	6.01776e-35	SMC
ID2	1.59699e-39	1.33053	0.229	0.013	6.83847e-35	SMC
RPS17	1.72461e-39	1.15	0.267	0.032	7.38497e-35	SMC
PDZD2	2.8232e-39	-0.767634	0.541	0.831	1.20892e-34	SMC
JUNB	3.17374e-39	1.22052	0.349	0.08	1.35903e-34	SMC
RPS20P2	3.45056e-39	0.773088	0.214	0.007	1.47756e-34	SMC
ATP5EP2	6.35603e-39	0.776678	0.213	0.007	2.72171e-34	SMC
FTLP3	6.6444e-39	0.738395	0.222	0.011	2.8452e-34	SMC
COX5B	9.30195e-39	1.56445	0.449	0.16	3.98319e-34	SMC
RPL36AL	9.48425e-39	1.53295	0.308	0.059	4.06125e-34	SMC
AC012005.3	1.12245e-38	0.548656	0.209	0.005	4.80645e-34	SMC
HMGB2	1.44993e-38	0.833653	0.263	0.031	6.20875e-34	SMC
RPS18	1.5669e-38	1.59406	0.383	0.116	6.7096e-34	SMC
ZFP36	2.06392e-38	1.31088	0.405	0.12	8.83792e-34	SMC
GADD45B	2.9626e-38	1.46395	0.368	0.097	1.26861e-33	SMC
ATP5H	3.73006e-38	1.12408	0.21	0.007	1.59725e-33	SMC
METTL12	3.89381e-38	1.44232	0.21	0.007	1.66737e-33	SMC
HSPE1	4.90236e-38	1.2192	0.206	0.005	2.09924e-33	SMC
LHFPL6	5.51474e-38	-0.765463	0.497	0.811	2.36147e-33	SMC
MT-ND2	5.54044e-38	-1.42858	0.143	0.373	2.37247e-33	SMC
SRPR	5.99274e-38	0.660568	0.195	0	2.56615e-33	SMC
RPL34P34	1.41292e-37	0.502161	0.195	0.001	6.05028e-33	SMC
AC004453.8	1.54207e-37	0.794286	0.203	0.005	6.6033e-33	SMC
GUCY1A2	1.54525e-37	-0.920218	0.507	0.748	6.61691e-33	SMC
RP11-627K11.1	1.79557e-37	0.506125	0.195	0.001	7.68882e-33	SMC
CTD-2192J16.15	2.29578e-37	0.5994	0.208	0.008	9.83076e-33	SMC
TMSB10	2.30933e-37	1.45198	0.426	0.148	9.88876e-33	SMC
SOD1	2.39907e-37	1.22516	0.305	0.059	1.02731e-32	SMC
LPP	2.9151e-37	-0.836859	0.654	0.838	1.24828e-32	SMC
RP11-864N7.2	2.92767e-37	0.612855	0.2	0.004	1.25366e-32	SMC
ROMO1	3.73466e-37	1.26623	0.273	0.041	1.59922e-32	SMC
RPL10AP6	4.3306e-37	0.811215	0.205	0.007	1.85441e-32	SMC
UQCRB	4.80837e-37	1.49963	0.417	0.134	2.05899e-32	SMC
EBF1	6.20806e-37	-0.780492	0.55	0.794	2.65835e-32	SMC
H19	9.20451e-37	1.13213	0.195	0.003	3.94146e-32	SMC
RP11-343H5.4	9.81414e-37	0.509977	0.206	0.008	4.20251e-32	SMC
CALM1	2.21063e-36	1.51458	0.442	0.169	9.46613e-32	SMC
RPS18P9	2.23956e-36	0.50243	0.187	0	9.59001e-32	SMC
ATP5A1	2.71378e-36	0.868532	0.219	0.015	1.16207e-31	SMC
IFI27	2.71619e-36	1.66384	0.258	0.037	1.1631e-31	SMC
DLC1	3.10021e-36	-0.656492	0.674	0.916	1.32754e-31	SMC
KLF4	3.21078e-36	1.10988	0.186	0	1.37489e-31	SMC
IFITM2	4.14902e-36	1.20725	0.434	0.154	1.77665e-31	SMC
MYL6	5.1759e-36	1.56176	0.613	0.336	2.21637e-31	SMC
TMA7	5.21389e-36	1.18457	0.351	0.093	2.23264e-31	SMC
LINC00486	5.70691e-36	-1.09907	0.168	0.399	2.44375e-31	SMC
HMGB1P5	5.86559e-36	0.995334	0.196	0.005	2.51171e-31	SMC
NDUFC2	6.94126e-36	0.908963	0.196	0.005	2.97232e-31	SMC
IER2	7.66868e-36	1.01603	0.26	0.037	3.2838e-31	SMC
SNRPD2	8.11207e-36	1.64358	0.249	0.033	3.47367e-31	SMC
MT-ND4	8.91672e-36	-1.16041	0.292	0.534	3.81823e-31	SMC
RNF152	1.06005e-35	-1.28735	0.349	0.589	4.53923e-31	SMC
HSP90AA2P	1.15166e-35	0.872489	0.201	0.008	4.93154e-31	SMC
KCNAB1	1.82317e-35	-1.18897	0.34	0.575	7.80699e-31	SMC
RPL23AP43	2.16242e-35	0.576284	0.188	0.003	9.25969e-31	SMC
DUSP1	2.31582e-35	1.29206	0.3	0.064	9.91657e-31	SMC
RP11-92K2.2	2.6038e-35	0.692598	0.188	0.003	1.11497e-30	SMC
UBB	2.88411e-35	0.988327	0.396	0.125	1.235e-30	SMC
RPL15P3	3.2585e-35	0.839221	0.203	0.011	1.39532e-30	SMC
PFDN5	3.57209e-35	1.43852	0.37	0.115	1.5296e-30	SMC
LHFP	4.4472e-35	1.43208	0.19	0.004	1.90433e-30	SMC
RP1-278E11.3	5.40438e-35	0.695594	0.192	0.005	2.31421e-30	SMC
SELENBP1	6.60265e-35	1.45413	0.298	0.063	2.82732e-30	SMC
RP1-182O16.1	7.36356e-35	0.515732	0.188	0.004	3.15315e-30	SMC
SNHG5	1.06363e-34	1.1616	0.185	0.003	4.55456e-30	SMC
RPS13	1.63884e-34	1.29341	0.335	0.088	7.01768e-30	SMC
ATP5G3	1.68591e-34	0.987441	0.207	0.013	7.21925e-30	SMC
SDPR	1.95687e-34	0.897598	0.181	0.001	8.37952e-30	SMC
CALM2P3	2.35865e-34	0.50294	0.177	0	1.01e-29	SMC
HLA-E	2.42926e-34	1.24156	0.322	0.077	1.04023e-29	SMC
FRMD3	2.45367e-34	-0.849737	0.561	0.774	1.05069e-29	SMC
KLF2	2.82917e-34	0.884137	0.228	0.023	1.21148e-29	SMC
SCARF2	3.35055e-34	0.858767	0.214	0.017	1.43474e-29	SMC
RAD51B	4.29556e-34	-0.985382	0.328	0.601	1.8394e-29	SMC
RPS23P8	4.45589e-34	1.01859	0.193	0.008	1.90806e-29	SMC
RPL21P28	5.28903e-34	0.50007	0.181	0.003	2.26481e-29	SMC
AC016708.2	6.04281e-34	0.608875	0.187	0.005	2.58759e-29	SMC
RP11-112J1.1	6.05962e-34	0.625234	0.178	0.001	2.59479e-29	SMC
SEC62	1.04056e-33	1.72575	0.372	0.123	4.45577e-29	SMC
AC131025.2	1.21297e-33	-1.14937	0.043	0.206	5.19407e-29	SMC
RP11-587D21.1	1.42457e-33	0.693968	0.188	0.007	6.10016e-29	SMC
MINOS1	1.57884e-33	0.781115	0.196	0.011	6.76076e-29	SMC
NDUFA12	1.57907e-33	1.1823	0.295	0.063	6.76172e-29	SMC
PDE1C	1.65706e-33	-0.798145	0.526	0.774	7.09569e-29	SMC
ADAMTS9	3.0032e-33	-1.08899	0.391	0.626	1.286e-28	SMC
RPL35A	3.92229e-33	1.16683	0.332	0.089	1.67957e-28	SMC
CARMN	4.84195e-33	-0.936398	0.355	0.61	2.07337e-28	SMC
RPL41	1.37482e-32	0.86455	0.494	0.212	5.8871e-28	SMC
UBL5	1.63e-32	1.31245	0.282	0.061	6.97984e-28	SMC
CTB-63M22.1	2.73496e-32	0.862934	0.187	0.009	1.17114e-27	SMC
RPL12	3.05947e-32	1.15073	0.252	0.043	1.3101e-27	SMC
PTPRG	3.36781e-32	-0.813553	0.546	0.783	1.44213e-27	SMC
NDUFC1	3.50906e-32	1.21131	0.297	0.069	1.50262e-27	SMC
ATP5J2	4.85841e-32	0.769647	0.192	0.012	2.08042e-27	SMC
TCEB1	6.06249e-32	0.939989	0.177	0.005	2.59602e-27	SMC
IER5	7.4304e-32	0.901729	0.198	0.015	3.18177e-27	SMC
LINC00657	7.79691e-32	0.952597	0.18	0.007	3.33872e-27	SMC
SOX4	7.92817e-32	1.87566	0.244	0.043	3.39492e-27	SMC
HLA-B	8.01502e-32	1.01076	0.463	0.185	3.43211e-27	SMC
FTL	9.09392e-32	1.35359	0.479	0.222	3.89411e-27	SMC
RPL23A	1.06335e-31	0.759415	0.337	0.093	4.55338e-27	SMC
RPS13P2	1.12556e-31	0.704663	0.178	0.007	4.81977e-27	SMC
PTMA	1.33657e-31	1.39969	0.512	0.26	5.72332e-27	SMC
HSPA5	1.35089e-31	1.0781	0.339	0.096	5.78463e-27	SMC
SAP18	1.36682e-31	1.03255	0.286	0.064	5.85285e-27	SMC
NDUFA6	2.16772e-31	1.05107	0.283	0.063	9.28241e-27	SMC
PSMB6	2.57418e-31	1.07867	0.231	0.033	1.10229e-26	SMC
AQP1	3.9272e-31	0.887872	0.317	0.081	1.68167e-26	SMC
HSP90AB3P	4.48848e-31	0.658241	0.17	0.004	1.92201e-26	SMC
COX7C	5.0143e-31	1.23494	0.436	0.168	2.14717e-26	SMC
SEPT7P6	8.39701e-31	0.580136	0.168	0.004	3.59568e-26	SMC
DBI	9.68638e-31	1.3001	0.258	0.051	4.1478e-26	SMC
SKP1P1	9.78785e-31	0.559888	0.174	0.007	4.19126e-26	SMC
CTD-2287O16.1	9.78785e-31	0.548421	0.174	0.007	4.19126e-26	SMC
PPP1R15A	1.45306e-30	1.22274	0.264	0.055	6.22216e-26	SMC
CKS2	1.56365e-30	0.878973	0.159	0	6.6957e-26	SMC
NGFRAP1	1.64582e-30	0.919247	0.171	0.005	7.04759e-26	SMC
PBX1	1.77325e-30	-0.96854	0.462	0.658	7.59323e-26	SMC
PLCL1	1.79869e-30	-0.838923	0.481	0.704	7.70218e-26	SMC
MYEOV2	2.0023e-30	1.02841	0.175	0.008	8.57403e-26	SMC
ATP5C1	2.0372e-30	0.819576	0.17	0.005	8.72349e-26	SMC
SKP1	3.1824e-30	1.03942	0.37	0.124	1.36273e-25	SMC
VEZF1	4.46509e-30	0.505616	0.307	0.076	1.912e-25	SMC
pk	5.89671e-30	1.02976	0.171	0.007	2.52503e-25	SMC
CANX	6.94512e-30	0.699309	0.431	0.158	2.97397e-25	SMC
RPL15	8.26887e-30	1.0218	0.353	0.116	3.54081e-25	SMC
RPL10AP2	8.53525e-30	0.560923	0.163	0.004	3.65488e-25	SMC
IFITM1	1.58204e-29	0.727106	0.177	0.011	6.77447e-25	SMC
SOX5	1.61311e-29	-0.721723	0.497	0.763	6.90748e-25	SMC
AC018738.2	1.69012e-29	0.6971	0.156	0.001	7.23728e-25	SMC
CLU	1.89247e-29	1.12868	0.208	0.027	8.10376e-25	SMC
SERF2	1.92473e-29	1.45217	0.523	0.277	8.24187e-25	SMC
CXCL2	2.18953e-29	1.11546	0.162	0.004	9.37578e-25	SMC
MYL12B	2.39753e-29	0.911043	0.325	0.097	1.02665e-24	SMC
PLA2G2A	2.48583e-29	2.29119	0.175	0.011	1.06446e-24	SMC
UQCR10	3.90781e-29	1.31164	0.373	0.13	1.67337e-24	SMC
RPS8	4.72781e-29	1.3238	0.385	0.145	2.0245e-24	SMC
COX7A1	4.75346e-29	1.87894	0.52	0.278	2.03548e-24	SMC
RPL37P2	4.7584e-29	0.54723	0.166	0.007	2.0376e-24	SMC
POMP	4.85555e-29	1.19784	0.328	0.103	2.0792e-24	SMC
TM4SF1	5.174e-29	1.18487	0.204	0.025	2.21556e-24	SMC
HSBP1	7.25283e-29	0.971264	0.251	0.051	3.10573e-24	SMC
SLIRP	8.49881e-29	1.21423	0.298	0.081	3.63927e-24	SMC
EBF2	1.15931e-28	-0.798311	0.456	0.675	4.9643e-24	SMC
SNX31	1.17799e-28	-1.13453	0.035	0.176	5.04426e-24	SMC
HLA-C	1.23019e-28	0.640239	0.405	0.144	5.26779e-24	SMC
H2AFZ	1.32166e-28	0.88365	0.213	0.031	5.65948e-24	SMC
UBC	1.37949e-28	1.15382	0.437	0.181	5.90711e-24	SMC
FTX	1.64807e-28	-0.651493	0.452	0.706	7.05718e-24	SMC
DNAJB11	2.29889e-28	0.704562	0.182	0.016	9.84409e-24	SMC
GNG11	2.3601e-28	1.36127	0.286	0.077	1.01062e-23	SMC
CRIP2	2.53303e-28	0.823742	0.47	0.2	1.08467e-23	SMC
BTG2	2.95853e-28	1.15384	0.202	0.027	1.26687e-23	SMC
EIF1	3.19896e-28	1.00634	0.447	0.19	1.36983e-23	SMC
HSP90B1	3.2957e-28	1.05692	0.386	0.146	1.41125e-23	SMC
NACA	4.56082e-28	0.926752	0.3	0.083	1.95299e-23	SMC
HSPA8	4.65523e-28	0.932944	0.246	0.051	1.99341e-23	SMC
IFITM3	4.67147e-28	1.41341	0.587	0.358	2.00037e-23	SMC
RPS3	5.50353e-28	0.954387	0.352	0.121	2.35667e-23	SMC
DNAJB4	6.38557e-28	1.37871	0.151	0.003	2.73437e-23	SMC
CYR61	7.34866e-28	1.08795	0.228	0.041	3.14677e-23	SMC
LDHB	7.35897e-28	0.758765	0.355	0.116	3.15118e-23	SMC
RPL38	1.42896e-27	0.999019	0.331	0.105	6.11893e-23	SMC
RPL24	1.56896e-27	0.968935	0.246	0.055	6.71844e-23	SMC
GLUL	1.59268e-27	0.711405	0.233	0.044	6.82001e-23	SMC
RP11-466H18.1	1.68792e-27	0.789069	0.153	0.004	7.22783e-23	SMC
HLA-DRB1	1.82866e-27	0.549533	0.156	0.005	7.8305e-23	SMC
RPL32	2.60157e-27	0.946195	0.362	0.13	1.11402e-22	SMC
SPARCL1	3.74971e-27	0.935697	0.87	0.671	1.60566e-22	SMC
HSP90AB1	3.92048e-27	1.35144	0.417	0.182	1.67879e-22	SMC
RPL3	4.03716e-27	0.970976	0.332	0.113	1.72875e-22	SMC
EPS8	5.7184e-27	-0.646395	0.683	0.839	2.44867e-22	SMC
SOD2	6.41843e-27	0.818191	0.173	0.015	2.74843e-22	SMC
COA3	7.15069e-27	0.823915	0.183	0.02	3.062e-22	SMC
COX4I1	8.11671e-27	0.995205	0.46	0.204	3.47566e-22	SMC
WDR83OS	8.64327e-27	0.907745	0.155	0.007	3.70113e-22	SMC
NUPR1	1.01301e-26	1.31	0.263	0.068	4.33783e-22	SMC
VIM	1.21267e-26	1.10623	0.421	0.181	5.19276e-22	SMC
RGCC	1.34254e-26	0.924242	0.171	0.015	5.74891e-22	SMC
PARK7	1.7764e-26	0.688448	0.252	0.057	7.6067e-22	SMC
RPLP1	1.96836e-26	1.0321	0.542	0.286	8.42873e-22	SMC
VWF	2.17163e-26	0.704995	0.229	0.044	9.29913e-22	SMC
RPL10A	2.2906e-26	0.870688	0.254	0.061	9.80859e-22	SMC
RPL27A	2.51771e-26	1.11988	0.395	0.16	1.07811e-21	SMC
RPL22	2.52962e-26	0.774057	0.235	0.048	1.08321e-21	SMC
RARRES2	3.59055e-26	1.12842	0.178	0.02	1.53751e-21	SMC
MAML2	3.74771e-26	-0.670195	0.465	0.707	1.60481e-21	SMC
NDUFB4	4.13761e-26	1.12632	0.272	0.075	1.77177e-21	SMC
ANAPC11	4.97676e-26	1.03755	0.22	0.043	2.1311e-21	SMC
WBP5	5.07321e-26	0.924116	0.144	0.004	2.1724e-21	SMC
PARD3	5.77614e-26	-0.815327	0.505	0.706	2.4734e-21	SMC
DKK3	6.03587e-26	0.57234	0.341	0.111	2.58462e-21	SMC
GNG5	6.30472e-26	0.726629	0.243	0.055	2.69975e-21	SMC
RPS7P10	7.4493e-26	0.552515	0.15	0.007	3.18987e-21	SMC
NDUFA1	1.19875e-25	1.20655	0.37	0.142	5.13319e-21	SMC
SDHD	1.22453e-25	0.584034	0.146	0.005	5.24356e-21	SMC
TPT1	1.24839e-25	1.33941	0.482	0.254	5.34573e-21	SMC
DDX5	1.56836e-25	0.736109	0.674	0.395	6.71586e-21	SMC
LGALS3	1.78245e-25	0.771459	0.225	0.045	7.63264e-21	SMC
RPS28	1.8438e-25	0.924915	0.291	0.087	7.89532e-21	SMC
HP	1.86486e-25	2.42377	0.144	0.005	7.98552e-21	SMC
RNASE1	2.23294e-25	0.77275	0.208	0.036	9.56169e-21	SMC
HSPH1	2.36201e-25	1.12041	0.2	0.033	1.01144e-20	SMC
NHP2L1	2.38009e-25	0.66422	0.151	0.008	1.01918e-20	SMC
DAD1	2.61083e-25	1.06098	0.267	0.073	1.11799e-20	SMC
DAB2	2.73134e-25	0.534138	0.147	0.007	1.16959e-20	SMC
RPS27A	3.56602e-25	0.934255	0.334	0.116	1.52701e-20	SMC
RPS16	4.02616e-25	0.937713	0.36	0.136	1.72404e-20	SMC
SSR4	5.44124e-25	0.966574	0.231	0.052	2.32999e-20	SMC
VIMP	7.49977e-25	0.839617	0.139	0.004	3.21148e-20	SMC
RPS11	7.74131e-25	1.18456	0.417	0.186	3.31491e-20	SMC
NDUFB10	9.05478e-25	0.89332	0.303	0.096	3.87735e-20	SMC
MRPL33	1.1287e-24	0.848032	0.271	0.076	4.83322e-20	SMC
RPS15	1.30479e-24	0.9935	0.412	0.184	5.58726e-20	SMC
COX14	1.75061e-24	0.822175	0.154	0.012	7.4963e-20	SMC
ID1	1.76551e-24	0.754502	0.167	0.017	7.56009e-20	SMC
PRKCDBP	1.87729e-24	0.827905	0.14	0.005	8.03876e-20	SMC
PTGES2	1.89322e-24	0.861306	0.222	0.048	8.10695e-20	SMC
TOMM7	1.90417e-24	0.787264	0.297	0.092	8.15385e-20	SMC
MGEA5	1.91033e-24	0.675299	0.137	0.004	8.18023e-20	SMC
TMEM258	2.24531e-24	0.908442	0.221	0.048	9.61465e-20	SMC
RASGEF1B	3.21114e-24	-1.01904	0.206	0.387	1.37504e-19	SMC
ARL2	3.50826e-24	0.621558	0.132	0.003	1.50227e-19	SMC
FABP5P7	3.67344e-24	0.634329	0.126	0	1.573e-19	SMC
BTF3	3.69038e-24	0.856983	0.224	0.051	1.58026e-19	SMC
PRDX5	5.49846e-24	0.737632	0.253	0.067	2.35449e-19	SMC
NFKBIA	6.48738e-24	1.02547	0.297	0.097	2.77796e-19	SMC
COX6B1	6.68349e-24	1.13043	0.385	0.161	2.86194e-19	SMC
C19orf60	6.97633e-24	0.558574	0.128	0.001	2.98733e-19	SMC
TRMT112	7.79634e-24	0.839582	0.229	0.055	3.33847e-19	SMC
ID4	8.07257e-24	0.858495	0.151	0.012	3.45676e-19	SMC
GUCY1A1	8.81035e-24	-0.711978	0.339	0.559	3.77268e-19	SMC
LEPROT	1.00667e-23	0.7002	0.13	0.003	4.31064e-19	SMC
SMDT1	1.05077e-23	0.706789	0.18	0.027	4.4995e-19	SMC
RPL21	1.26843e-23	0.526299	0.337	0.12	5.43155e-19	SMC
RP11-425L10.1	1.33621e-23	0.640184	0.147	0.011	5.72178e-19	SMC
DYNLL1	1.46256e-23	1.15251	0.273	0.084	6.26284e-19	SMC
XIST	1.49359e-23	-1.24189	0.01	0.101	6.3957e-19	SMC
NDUFB3	1.58129e-23	1.06205	0.204	0.041	6.77123e-19	SMC
SEPT7P2	1.78873e-23	0.586328	0.128	0.003	7.6595e-19	SMC
GUCY1A3	1.92213e-23	1.03558	0.128	0.003	8.23075e-19	SMC
COX17P1	2.31717e-23	0.564842	0.131	0.004	9.92237e-19	SMC
ANXA1	3.48374e-23	1.11076	0.183	0.031	1.49177e-18	SMC
RPL24P8	3.73101e-23	0.506874	0.124	0.001	1.59765e-18	SMC
NPM1	3.9202e-23	0.674232	0.237	0.06	1.67867e-18	SMC
ATP5D	4.53734e-23	0.535607	0.144	0.011	1.94293e-18	SMC
NOP10	5.07457e-23	0.891793	0.16	0.019	2.17298e-18	SMC
SERTAD1	5.57181e-23	0.510766	0.132	0.005	2.3859e-18	SMC
MT-CO1	5.93169e-23	-0.630015	0.514	0.776	2.54001e-18	SMC
ZFAND3	6.17006e-23	-0.834557	0.397	0.593	2.64208e-18	SMC
RPS4Y1	6.36489e-23	0.637531	0.181	0.029	2.72551e-18	SMC
HINT1	6.81878e-23	0.822484	0.248	0.069	2.91987e-18	SMC
EID1	7.1637e-23	0.824364	0.285	0.093	3.06757e-18	SMC
HMGB1	7.86959e-23	0.641729	0.412	0.177	3.36984e-18	SMC
C4orf3	8.32008e-23	0.797098	0.234	0.06	3.56274e-18	SMC
RPS5	9.58721e-23	0.854906	0.256	0.075	4.10534e-18	SMC
NBEAL1	9.71632e-23	-0.734661	0.475	0.642	4.16063e-18	SMC
MFGE8	1.18687e-22	-0.759214	0.619	0.72	5.08232e-18	SMC
ARL6IP1	1.33794e-22	0.540084	0.128	0.004	5.72919e-18	SMC
COMMD6	1.34994e-22	0.964841	0.208	0.047	5.78056e-18	SMC
EIF5	1.6784e-22	0.834855	0.28	0.091	7.18708e-18	SMC
AKT3	1.83229e-22	-0.765805	0.403	0.603	7.84604e-18	SMC
CERS6	1.88829e-22	-0.832504	0.323	0.515	8.08583e-18	SMC
GPHN	1.94019e-22	-0.738043	0.401	0.611	8.30808e-18	SMC
NR2F2-AS1	2.08215e-22	-0.622291	0.479	0.692	8.91599e-18	SMC
MORF4L1P1	2.08337e-22	0.680712	0.126	0.004	8.92119e-18	SMC
CD9	2.77145e-22	0.657372	0.363	0.148	1.18676e-17	SMC
RPL23	4.08276e-22	0.665189	0.289	0.097	1.74828e-17	SMC
STEAP4	4.6084e-22	-0.938317	0.355	0.523	1.97336e-17	SMC
ARHGAP10	4.77741e-22	-0.653353	0.521	0.696	2.04573e-17	SMC
PSMB3	6.00418e-22	0.711245	0.215	0.051	2.57105e-17	SMC
LAPTM4A	6.01035e-22	0.654607	0.333	0.126	2.57369e-17	SMC
CDKN1A	6.87205e-22	0.909186	0.198	0.041	2.94268e-17	SMC
RASAL2	6.95672e-22	-0.760722	0.473	0.654	2.97894e-17	SMC
RPL19	8.08147e-22	0.997574	0.346	0.141	3.46057e-17	SMC
RPL35	9.08222e-22	0.99025	0.401	0.188	3.8891e-17	SMC
ISCU	9.26958e-22	0.683223	0.242	0.068	3.96933e-17	SMC
S100A10	1.02462e-21	0.955698	0.184	0.035	4.38753e-17	SMC
SNHG9	1.15561e-21	0.858024	0.188	0.037	4.94842e-17	SMC
PTEN	1.21446e-21	-0.606603	0.583	0.767	5.20045e-17	SMC
RBPMS	1.27864e-21	-0.817401	0.503	0.658	5.47526e-17	SMC
RN7SK	1.35937e-21	0.801027	0.131	0.008	5.82094e-17	SMC
ASAP1	1.55115e-21	-0.9013	0.352	0.529	6.64217e-17	SMC
ZFAS1	1.55996e-21	0.884288	0.163	0.024	6.67989e-17	SMC
NCL	1.69121e-21	0.884424	0.25	0.077	7.24193e-17	SMC
RPL11	2.77492e-21	0.903647	0.361	0.153	1.18825e-16	SMC
GHITM	3.25494e-21	0.738059	0.21	0.052	1.3938e-16	SMC
SRSF7	3.61354e-21	0.534652	0.239	0.067	1.54736e-16	SMC
MYH11	3.95518e-21	1.49909	0.22	0.059	1.69365e-16	SMC
NDUFS5	4.40585e-21	0.847281	0.352	0.142	1.88663e-16	SMC
ADGRL3	4.93619e-21	-1.22615	0.169	0.329	2.11373e-16	SMC
HSPD1	5.55534e-21	0.64303	0.206	0.049	2.37885e-16	SMC
SLN	5.97845e-21	0.579602	0.125	0.007	2.56003e-16	SMC
TCF4	7.40365e-21	-0.606651	0.652	0.744	3.17032e-16	SMC
INMT	7.45526e-21	0.665286	0.109	0	3.19242e-16	SMC
TXN	7.7648e-21	0.827557	0.18	0.036	3.32496e-16	SMC
C12orf57	9.2005e-21	0.655984	0.249	0.076	3.93975e-16	SMC
PLK2	1.20035e-20	0.659111	0.126	0.008	5.14004e-16	SMC
INPP4B	1.24268e-20	-0.811927	0.394	0.575	5.32129e-16	SMC
RPS27L	1.29713e-20	0.862454	0.252	0.079	5.55446e-16	SMC
RPL4	1.38917e-20	0.59739	0.304	0.111	5.94857e-16	SMC
TSC22D1	1.40318e-20	0.794237	0.371	0.16	6.00854e-16	SMC
DDIT3	1.478e-20	0.557736	0.169	0.029	6.32893e-16	SMC
EIF1B	1.58089e-20	0.593087	0.19	0.041	6.76955e-16	SMC
GSTP1	1.64184e-20	0.865347	0.322	0.13	7.03054e-16	SMC
SRSF5	2.68867e-20	0.621055	0.489	0.252	1.15131e-15	SMC
KIF22	2.92325e-20	0.557618	0.157	0.024	1.25177e-15	SMC
NDUFB9	3.15207e-20	0.85246	0.26	0.085	1.34975e-15	SMC
CYCS	3.49053e-20	0.650504	0.246	0.076	1.49468e-15	SMC
SON	3.97321e-20	1.01496	0.609	0.389	1.70137e-15	SMC
SEMA5A	4.15388e-20	-0.942014	0.345	0.511	1.77873e-15	SMC
RSL1D1	4.31889e-20	0.534542	0.162	0.027	1.84939e-15	SMC
AC016831.7	4.71186e-20	-0.614428	0.384	0.595	2.01766e-15	SMC
MT-CYB	4.88353e-20	-0.937188	0.206	0.377	2.09118e-15	SMC
NDUFA3	5.08212e-20	0.764477	0.258	0.084	2.17622e-15	SMC
RPLP0	5.65686e-20	0.516005	0.28	0.099	2.42232e-15	SMC
GTF2IP4	5.90755e-20	0.618197	0.119	0.007	2.52967e-15	SMC
SLPI	7.34104e-20	1.401	0.104	0	3.14351e-15	SMC
PRG4	7.343e-20	1.82231	0.107	0.001	3.14434e-15	SMC
CYC1	8.57173e-20	0.551862	0.21	0.055	3.6705e-15	SMC
FABP4	9.92322e-20	1.11571	0.41	0.209	4.24922e-15	SMC
KRT19	1.01663e-19	1.27619	0.103	0	4.35329e-15	SMC
MRPL57	1.04872e-19	0.718608	0.164	0.029	4.49074e-15	SMC
ABCC9	1.21164e-19	-0.502741	0.602	0.758	5.18837e-15	SMC
UQCC2	1.24204e-19	0.531949	0.21	0.055	5.31855e-15	SMC
ZFHX3	1.96877e-19	-0.660699	0.498	0.667	8.43045e-15	SMC
SEC61B	2.04545e-19	0.701676	0.167	0.032	8.75884e-15	SMC
RPS4X	2.13537e-19	0.636855	0.286	0.104	9.14386e-15	SMC
COX6C	2.24596e-19	0.878104	0.35	0.15	9.61741e-15	SMC
PLN	2.31383e-19	0.672505	0.282	0.101	9.90807e-15	SMC
RPL14	2.87505e-19	0.604174	0.299	0.115	1.23112e-14	SMC
SARAF	3.51004e-19	0.552526	0.205	0.055	1.50303e-14	SMC
SRSF3	3.52218e-19	0.648267	0.342	0.142	1.50823e-14	SMC
CDC42BPA	3.55753e-19	-0.652531	0.524	0.672	1.52337e-14	SMC
RPL36	4.23401e-19	0.703201	0.356	0.156	1.81305e-14	SMC
NFKBIZ	5.17839e-19	0.579085	0.171	0.035	2.21744e-14	SMC
CAVIN1	5.51832e-19	-0.886773	0.057	0.176	2.363e-14	SMC
LAMTOR5	6.20602e-19	0.773418	0.225	0.068	2.65748e-14	SMC
EGFLAM	6.49653e-19	-0.610416	0.506	0.679	2.78188e-14	SMC
HLA-DRA	6.57473e-19	0.555261	0.123	0.011	2.81537e-14	SMC
AUTS2	6.68127e-19	-0.583815	0.46	0.644	2.86099e-14	SMC
SLC39A11	9.50884e-19	-0.968433	0.201	0.364	4.07178e-14	SMC
HERPUD1	9.58865e-19	0.709974	0.221	0.067	4.10596e-14	SMC
SGK1	9.59602e-19	0.675184	0.153	0.027	4.10911e-14	SMC
MT1M	1.00767e-18	0.969825	0.132	0.016	4.31492e-14	SMC
NDUFB7	1.05316e-18	0.699468	0.321	0.13	4.50975e-14	SMC
NBL1	1.09356e-18	1.09695	0.336	0.145	4.68274e-14	SMC
ADGRB3	1.13252e-18	-0.522907	0.421	0.627	4.84957e-14	SMC
RPL7A	1.85925e-18	0.637836	0.27	0.099	7.9615e-14	SMC
PNRC1	2.04235e-18	0.726749	0.278	0.108	8.74556e-14	SMC
HRC	2.20697e-18	0.539884	0.243	0.079	9.45047e-14	SMC
SH3RF1	2.22989e-18	-0.835481	0.37	0.526	9.54859e-14	SMC
NOL7	2.39438e-18	0.713192	0.168	0.036	1.0253e-13	SMC
RPL5	3.76394e-18	0.63901	0.276	0.105	1.61176e-13	SMC
POLR2I	3.81577e-18	0.613865	0.16	0.032	1.63395e-13	SMC
STK39	3.95859e-18	-0.712789	0.373	0.546	1.69511e-13	SMC
SPG20	4.05786e-18	0.726731	0.104	0.004	1.73761e-13	SMC
NDUFB6	4.08218e-18	0.694801	0.18	0.044	1.74803e-13	SMC
MRPL51	4.11472e-18	0.800669	0.159	0.032	1.76196e-13	SMC
COPS6	4.30079e-18	0.513133	0.178	0.041	1.84164e-13	SMC
HMGN1	4.41825e-18	0.547606	0.134	0.019	1.89194e-13	SMC
RIMS1	4.42255e-18	1.00818	0.331	0.16	1.89378e-13	SMC
SRSF2	4.50085e-18	0.590153	0.285	0.109	1.92731e-13	SMC
LAMTOR4	4.55811e-18	0.708598	0.207	0.06	1.95183e-13	SMC
RPLP2	4.69741e-18	0.612909	0.375	0.173	2.01148e-13	SMC
YWHAB	5.35234e-18	0.688518	0.329	0.142	2.29192e-13	SMC
EIF4A2	5.75962e-18	0.571165	0.346	0.156	2.46633e-13	SMC
ARID1B	5.89556e-18	-0.645487	0.424	0.581	2.52454e-13	SMC
JMJD1C	5.92738e-18	-0.664772	0.546	0.69	2.53816e-13	SMC
ADAMTS12	6.03461e-18	-0.878577	0.255	0.415	2.58408e-13	SMC
RGS2	7.49572e-18	0.545268	0.111	0.008	3.20974e-13	SMC
CD63	8.18453e-18	0.793234	0.458	0.248	3.5047e-13	SMC
SETBP1	8.4532e-18	-0.801221	0.295	0.454	3.61975e-13	SMC
OST4	9.1022e-18	0.547983	0.214	0.064	3.89765e-13	SMC
MSC-AS1	9.52456e-18	-0.653486	0.364	0.543	4.07851e-13	SMC
S100A6	1.02661e-17	1.28442	0.317	0.146	4.39606e-13	SMC
COX17	1.17793e-17	0.663209	0.189	0.051	5.04399e-13	SMC
MGP	1.23284e-17	0.599231	0.405	0.196	5.27916e-13	SMC
SPCS2P4	1.2752e-17	0.55297	0.101	0.004	5.46055e-13	SMC
PFN1	1.27778e-17	0.557395	0.369	0.172	5.47159e-13	SMC
C10orf10	1.33605e-17	0.57769	0.104	0.005	5.72111e-13	SMC
ARID5B	1.37954e-17	0.822707	0.337	0.152	5.90732e-13	SMC
TIMP3	1.67742e-17	-0.691958	0.75	0.754	7.18289e-13	SMC
ZFPM2	1.83835e-17	-0.652168	0.394	0.571	7.87198e-13	SMC
ATRAID	1.9616e-17	0.781448	0.162	0.036	8.39977e-13	SMC
PDCD5	2.01403e-17	0.724146	0.162	0.036	8.62426e-13	SMC
MAMDC2	2.30959e-17	-0.838476	0.153	0.301	9.88989e-13	SMC
HMGN3	2.51778e-17	0.652398	0.28	0.111	1.07814e-12	SMC
RBX1	2.60268e-17	0.670669	0.267	0.1	1.11449e-12	SMC
NRD1	2.63156e-17	0.616116	0.107	0.008	1.12686e-12	SMC
RBMS3-AS2	2.81476e-17	-0.885118	0.083	0.208	1.20531e-12	SMC
YBX1	3.41982e-17	0.503434	0.25	0.089	1.4644e-12	SMC
EFEMP1	3.44532e-17	0.673084	0.104	0.007	1.47532e-12	SMC
PECAM1	3.67226e-17	0.506409	0.125	0.016	1.5725e-12	SMC
AC105402.3	4.29849e-17	0.899391	0.203	0.068	1.84066e-12	SMC
TCEAL4	5.07965e-17	0.7995	0.171	0.043	2.17516e-12	SMC
PHPT1	5.66919e-17	0.626793	0.278	0.111	2.4276e-12	SMC
CUTA	9.39238e-17	0.53362	0.15	0.031	4.02191e-12	SMC
NDUFB1	1.04511e-16	0.71001	0.354	0.164	4.47527e-12	SMC
RPL37	1.21924e-16	0.630276	0.301	0.128	5.22093e-12	SMC
HIGD2A	1.22847e-16	0.547273	0.101	0.007	5.26045e-12	SMC
HLA-F	1.37283e-16	0.517586	0.124	0.017	5.8786e-12	SMC
CCDC80	1.51001e-16	1.13523	0.184	0.053	6.466e-12	SMC
ZFAND2A	1.70788e-16	0.702695	0.11	0.011	7.31333e-12	SMC
UBE2E2	1.73448e-16	-0.812369	0.349	0.497	7.42721e-12	SMC
EIF4G2	1.76212e-16	0.520682	0.343	0.153	7.54558e-12	SMC
GGT5	1.79261e-16	-0.715784	0.291	0.443	7.67612e-12	SMC
ENPP1	1.81448e-16	-0.958857	0.114	0.244	7.76979e-12	SMC
DMD	1.94249e-16	-0.652	0.448	0.589	8.31793e-12	SMC
IK	2.1117e-16	0.594086	0.15	0.032	9.04249e-12	SMC
SF3B6	2.53453e-16	0.619596	0.147	0.031	1.08531e-11	SMC
DENND2A	3.18601e-16	-0.699456	0.34	0.506	1.36428e-11	SMC
NDUFA5	3.23591e-16	0.53081	0.231	0.081	1.38565e-11	SMC
MYO1B	3.46227e-16	-0.5866	0.496	0.643	1.48258e-11	SMC
NGF	3.93497e-16	-0.811253	0.249	0.403	1.68499e-11	SMC
MT-ND5	4.16983e-16	-0.813304	0.071	0.185	1.78556e-11	SMC
FAU	4.42317e-16	0.901395	0.353	0.177	1.89404e-11	SMC
SBDS	5.08412e-16	0.540643	0.184	0.053	2.17707e-11	SMC
ZBTB16	5.24665e-16	-0.77013	0.39	0.534	2.24667e-11	SMC
SLC25A5	5.91577e-16	0.505714	0.159	0.039	2.53319e-11	SMC
ARL6IP5	6.14495e-16	0.50613	0.214	0.071	2.63133e-11	SMC
TMTC1	6.54327e-16	-0.656339	0.382	0.531	2.80189e-11	SMC
RPL13A	6.61989e-16	0.628563	0.414	0.222	2.8347e-11	SMC
COX7B	6.95123e-16	0.812591	0.322	0.145	2.97658e-11	SMC
PSME1	7.00821e-16	0.602513	0.126	0.021	3.00099e-11	SMC
ACTA1	7.19199e-16	-1.81603	0.276	0.375	3.07968e-11	SMC
PLCB4	7.73852e-16	-0.598102	0.485	0.622	3.31371e-11	SMC
APBB2	8.38936e-16	-0.642713	0.508	0.644	3.59241e-11	SMC
CNBP	9.29595e-16	0.535103	0.337	0.154	3.98062e-11	SMC
PNKD	1.01077e-15	0.528455	0.16	0.04	4.32822e-11	SMC
HIGD1B	1.34573e-15	0.975343	0.372	0.205	5.76256e-11	SMC
PSMA7	1.52207e-15	0.510128	0.237	0.088	6.51764e-11	SMC
GADD45A	1.52705e-15	0.750197	0.11	0.013	6.53899e-11	SMC
NAA38	1.93067e-15	0.633873	0.262	0.104	8.26733e-11	SMC
RAPH1	2.03761e-15	-0.673679	0.333	0.493	8.72526e-11	SMC
SYF2	2.09578e-15	0.765737	0.159	0.041	8.97433e-11	SMC
GPS2	2.1323e-15	-0.769302	0.03	0.116	9.13071e-11	SMC
AC008250.1	2.15642e-15	-0.690081	0.033	0.121	9.234e-11	SMC
AC012409.2	2.19112e-15	-0.552324	0.278	0.451	9.38258e-11	SMC
BRD2	2.28614e-15	0.551946	0.252	0.099	9.78947e-11	SMC
PTTG1IP	2.4257e-15	0.657893	0.186	0.057	1.03871e-10	SMC
KMT2E-AS1	2.7963e-15	0.57546	0.114	0.016	1.1974e-10	SMC
SNHG8	2.89149e-15	0.566885	0.108	0.013	1.23817e-10	SMC
RBMS3-AS3	3.39781e-15	-0.802584	0.204	0.348	1.45498e-10	SMC
RPL8	3.56133e-15	0.659864	0.436	0.237	1.525e-10	SMC
AP002518.2	4.86191e-15	-0.738905	0.031	0.116	2.08192e-10	SMC
PSD3	5.35434e-15	-0.787526	0.322	0.463	2.29278e-10	SMC
MIR4435-2HG	5.5191e-15	-0.773574	0.341	0.481	2.36333e-10	SMC
PNRC2	5.57754e-15	0.58291	0.142	0.032	2.38836e-10	SMC
TRA2B	7.44123e-15	0.599424	0.337	0.166	3.18641e-10	SMC
TRAF3IP2-AS1	7.51928e-15	-0.911271	0.177	0.31	3.21983e-10	SMC
AMD1	9.04952e-15	0.570147	0.145	0.035	3.8751e-10	SMC
C3	9.18319e-15	1.06648	0.155	0.041	3.93233e-10	SMC
NDUFA2	1.05197e-14	0.593263	0.173	0.051	4.50464e-10	SMC
CFH	1.25907e-14	0.56863	0.135	0.029	5.39145e-10	SMC
CACYBP	1.46777e-14	0.539616	0.114	0.019	6.28512e-10	SMC
ATP5F1D	1.55511e-14	-0.780885	0.067	0.172	6.65913e-10	SMC
HMGN2	1.71049e-14	0.629671	0.206	0.073	7.32449e-10	SMC
LDLRAD3	1.72108e-14	-0.869839	0.151	0.282	7.36986e-10	SMC
EPB41L4A	1.76117e-14	-0.838518	0.186	0.324	7.54152e-10	SMC
FNDC3B	1.98313e-14	-0.681332	0.386	0.526	8.49194e-10	SMC
MBNL1	2.23693e-14	-0.608472	0.566	0.66	9.57876e-10	SMC
C19orf53	2.7613e-14	0.558418	0.159	0.044	1.18242e-09	SMC
RGS16	2.80166e-14	0.841652	0.122	0.024	1.1997e-09	SMC
ARHGAP26	2.82164e-14	-0.511568	0.466	0.628	1.20826e-09	SMC
MCL1	2.90746e-14	0.592003	0.226	0.088	1.245e-09	SMC
ITM2B	4.41294e-14	0.56508	0.511	0.306	1.88967e-09	SMC
CPM	4.63109e-14	-0.815592	0.321	0.458	1.98308e-09	SMC
REV3L	4.7881e-14	-0.863235	0.335	0.465	2.05031e-09	SMC
EIF4A3	4.93104e-14	0.5613	0.134	0.031	2.11152e-09	SMC
MRPL22	5.15259e-14	0.660304	0.136	0.032	2.20639e-09	SMC
UTRN	5.39049e-14	-0.516984	0.618	0.687	2.30826e-09	SMC
GSTO1	6.15666e-14	0.557444	0.159	0.045	2.63634e-09	SMC
CLMAT3	8.55789e-14	-0.654847	0.031	0.111	3.66457e-09	SMC
VPS13D	8.8028e-14	-0.768708	0.41	0.522	3.76945e-09	SMC
PRRX1	9.14948e-14	-0.879558	0.131	0.249	3.9179e-09	SMC
NDUFA8	9.22208e-14	0.504352	0.164	0.049	3.94899e-09	SMC
NRP1	1.01584e-13	-0.597339	0.613	0.688	4.34991e-09	SMC
MEF2C	1.07617e-13	-0.605621	0.461	0.589	4.60828e-09	SMC
MT-ND4L	1.16688e-13	-0.808182	0.086	0.193	4.9967e-09	SMC
HNRNPA2B1	1.23132e-13	0.506512	0.579	0.354	5.27265e-09	SMC
RPS24	1.38461e-13	0.572683	0.337	0.168	5.92904e-09	SMC
LINGO1	1.53829e-13	-0.710224	0.227	0.364	6.5871e-09	SMC
DDX3Y	1.79428e-13	0.52408	0.144	0.039	7.6833e-09	SMC
EEF2	1.7987e-13	0.545699	0.379	0.198	7.70219e-09	SMC
RNF181	1.8247e-13	0.534717	0.113	0.021	7.81356e-09	SMC
GAPDH	2.05626e-13	-0.900974	0.184	0.302	8.80511e-09	SMC
STAG1	2.22991e-13	-0.608098	0.367	0.515	9.54871e-09	SMC
FAM162A	2.39216e-13	0.522321	0.188	0.067	1.02435e-08	SMC
DPM3	2.7921e-13	0.605589	0.122	0.027	1.1956e-08	SMC
SEC61G	3.28369e-13	0.589132	0.172	0.057	1.40611e-08	SMC
TAX1BP1	3.61848e-13	0.54555	0.366	0.198	1.54947e-08	SMC
VPS29	4.00204e-13	0.599206	0.207	0.08	1.71371e-08	SMC
COL14A1	4.06114e-13	0.563649	0.128	0.031	1.73902e-08	SMC
TAF7	4.28827e-13	0.501974	0.195	0.072	1.83628e-08	SMC
UQCRH	6.0318e-13	0.558373	0.263	0.119	2.58288e-08	SMC
UBA52	7.19741e-13	0.5537	0.271	0.124	3.082e-08	SMC
LSM3	1.03641e-12	0.590301	0.15	0.045	4.438e-08	SMC
ZNF609	1.19789e-12	-0.709886	0.242	0.375	5.12948e-08	SMC
XRRA1	1.36764e-12	-0.764015	0.062	0.152	5.85636e-08	SMC
AHNAK	1.69095e-12	0.532241	0.363	0.194	7.2408e-08	SMC
ITGA1	1.83513e-12	-0.773289	0.353	0.458	7.85819e-08	SMC
RGS5	1.88745e-12	0.673654	0.856	0.759	8.08225e-08	SMC
PAG1	2.2603e-12	-0.615219	0.337	0.471	9.67885e-08	SMC
DDX24	2.49118e-12	0.540679	0.218	0.091	1.06675e-07	SMC
APLP2	2.6771e-12	0.524814	0.267	0.125	1.14636e-07	SMC
ELOB	2.71099e-12	-0.548275	0.042	0.124	1.16087e-07	SMC
TFPI	2.77867e-12	-0.586457	0.45	0.566	1.18986e-07	SMC
COBLL1	3.14498e-12	-0.732811	0.377	0.478	1.34671e-07	SMC
TBC1D19	3.21504e-12	-0.688081	0.083	0.182	1.37671e-07	SMC
AKAP13	3.82897e-12	-0.662871	0.45	0.542	1.6396e-07	SMC
TBC1D22A	3.931e-12	-0.715805	0.175	0.293	1.68329e-07	SMC
CNIH4	4.58342e-12	0.529145	0.149	0.047	1.96266e-07	SMC
CCDC47	4.58901e-12	0.524482	0.137	0.04	1.96506e-07	SMC
DAAM2	5.56824e-12	-0.572879	0.286	0.419	2.38438e-07	SMC
CDK14	6.53736e-12	-0.738357	0.216	0.338	2.79936e-07	SMC
FRY	6.86338e-12	-0.668987	0.413	0.526	2.93897e-07	SMC
PTK2	7.76254e-12	-0.629216	0.434	0.545	3.324e-07	SMC
BCAS3	8.70772e-12	-0.664115	0.364	0.497	3.72873e-07	SMC
ARL3	8.80495e-12	0.559567	0.14	0.043	3.77037e-07	SMC
ATP5F1E	9.22429e-12	-0.717762	0.07	0.162	3.94993e-07	SMC
AC003991.1	9.35177e-12	-0.649277	0.03	0.1	4.00452e-07	SMC
CCNL1	1.00478e-11	0.620026	0.285	0.145	4.30259e-07	SMC
PDE10A	1.0254e-11	-0.877268	0.263	0.381	4.39086e-07	SMC
EXOC4	1.1246e-11	-0.612033	0.32	0.449	4.81565e-07	SMC
SIK3	1.23534e-11	-0.648213	0.292	0.415	5.28986e-07	SMC
PDE1A	1.45401e-11	-0.613823	0.367	0.494	6.22621e-07	SMC
SMURF1	1.56497e-11	-0.707611	0.201	0.318	6.70135e-07	SMC
TENT2	1.66221e-11	-0.729401	0.196	0.317	7.11776e-07	SMC
DHFR	1.79838e-11	-0.76842	0.127	0.232	7.70085e-07	SMC
TTC28	2.27092e-11	-0.505777	0.319	0.455	9.7243e-07	SMC
U2SURP	2.31558e-11	0.606437	0.298	0.154	9.91553e-07	SMC
PDE8A	2.55714e-11	-0.511558	0.436	0.562	1.09499e-06	SMC
ENOX1	2.55899e-11	-0.690793	0.234	0.357	1.09579e-06	SMC
HINT2	3.72684e-11	0.608196	0.104	0.024	1.59587e-06	SMC
ACTN4	3.83833e-11	-0.739177	0.167	0.273	1.64361e-06	SMC
CAMK2D	3.9779e-11	-0.583509	0.411	0.522	1.70338e-06	SMC
USP34	4.59315e-11	-0.638867	0.324	0.442	1.96683e-06	SMC
RND3	5.8618e-11	0.621476	0.138	0.045	2.51008e-06	SMC
GRK3	5.98002e-11	-0.672562	0.051	0.13	2.5607e-06	SMC
S100A1	6.4332e-11	-0.761231	0.06	0.141	2.75476e-06	SMC
IL1RAPL2	6.51632e-11	0.867918	0.104	0.025	2.79035e-06	SMC
PICALM	7.03697e-11	-0.626932	0.312	0.429	3.0133e-06	SMC
NSF	7.20058e-11	-0.775482	0.143	0.249	3.08336e-06	SMC
EXOC6B	7.40571e-11	-0.704886	0.266	0.378	3.1712e-06	SMC
ADAMTS1	8.32356e-11	0.713135	0.336	0.186	3.56423e-06	SMC
CCL2	8.47318e-11	0.609265	0.147	0.051	3.6283e-06	SMC
STK3	8.48829e-11	-0.703739	0.309	0.421	3.63477e-06	SMC
C1orf54	9.1249e-11	0.714374	0.144	0.049	3.90737e-06	SMC
ADAMTSL3	9.47582e-11	-0.531856	0.356	0.482	4.05764e-06	SMC
KALRN	1.2387e-10	-0.568145	0.399	0.527	5.30424e-06	SMC
DSTN	1.28577e-10	0.80361	0.412	0.249	5.50579e-06	SMC
ISG15	1.50192e-10	0.653793	0.11	0.029	6.43135e-06	SMC
MAP3K20	1.52059e-10	-0.61568	0.253	0.37	6.51134e-06	SMC
HP1BP3	2.24995e-10	0.552717	0.385	0.229	9.63452e-06	SMC
RSRC2	2.41146e-10	0.586937	0.264	0.138	1.03261e-05	SMC
MT1E	2.44317e-10	0.618921	0.2	0.089	1.04619e-05	SMC
PACSIN2	2.49395e-10	-0.602633	0.385	0.483	1.06794e-05	SMC
TEAD1	2.70754e-10	-0.697549	0.225	0.336	1.1594e-05	SMC
SLC6A1-AS1	2.83682e-10	-0.642913	0.048	0.123	1.21476e-05	SMC
LSM7	2.96606e-10	0.577862	0.128	0.041	1.2701e-05	SMC
HEYL	3.14931e-10	-0.727913	0.168	0.272	1.34857e-05	SMC
CDH11	3.57723e-10	-0.811159	0.203	0.302	1.5318e-05	SMC
COL19A1	3.61721e-10	-0.723738	0.074	0.156	1.54892e-05	SMC
ENY2	3.76698e-10	0.524542	0.153	0.057	1.61306e-05	SMC
ADCY5	4.3592e-10	-0.635289	0.271	0.379	1.86665e-05	SMC
ECPAS	5.00601e-10	-0.664977	0.12	0.218	2.14362e-05	SMC
SELENOW	5.52919e-10	-0.639015	0.107	0.201	2.36766e-05	SMC
TAGLN	5.83539e-10	-1.04786	0.101	0.19	2.49877e-05	SMC
PELI2	6.42363e-10	-0.840042	0.19	0.296	2.75066e-05	SMC
COL5A2	6.58475e-10	-0.660007	0.247	0.354	2.81965e-05	SMC
AC118549.1	7.67748e-10	-0.736047	0.133	0.232	3.28757e-05	SMC
MKL1	8.23611e-10	-0.60072	0.25	0.365	3.52678e-05	SMC
TRPS1	8.92288e-10	-0.703298	0.279	0.393	3.82087e-05	SMC
BOLA3	9.29095e-10	0.510144	0.11	0.032	3.97848e-05	SMC
AMBRA1	9.80881e-10	-0.650839	0.204	0.31	4.20023e-05	SMC
CLTCL1	1.09221e-09	-0.783183	0.113	0.202	4.67697e-05	SMC
PTPN9	1.18266e-09	-0.651514	0.225	0.336	5.06427e-05	SMC
ANKRD1	1.29372e-09	0.660531	0.394	0.233	5.53983e-05	SMC
CLASP1	1.32632e-09	-0.682248	0.267	0.373	5.67945e-05	SMC
PCDH9	1.35041e-09	0.503478	0.315	0.18	5.78257e-05	SMC
NEURL1B	1.41005e-09	-0.603627	0.314	0.413	6.03799e-05	SMC
ATP5MC3	1.82061e-09	-0.53133	0.041	0.108	7.79603e-05	SMC
DDX18	1.83999e-09	0.558019	0.147	0.057	7.87904e-05	SMC
SRI	2.00289e-09	0.516505	0.165	0.071	8.57658e-05	SMC
PTPRM	2.11522e-09	-0.810767	0.183	0.28	9.05756e-05	SMC
MRPL27	2.42313e-09	0.524708	0.123	0.041	0.000103761	SMC
PLPP1	2.56398e-09	-0.717971	0.111	0.202	0.000109792	SMC
LAMA2	2.58754e-09	0.686687	0.421	0.29	0.000110801	SMC
COL4A1	2.74135e-09	-0.70283	0.337	0.423	0.000117388	SMC
KIRREL1	2.96007e-09	-0.687122	0.163	0.262	0.000126753	SMC
TRIO	3.10177e-09	-0.553627	0.292	0.397	0.000132821	SMC
NCOA1	3.1835e-09	-0.584172	0.358	0.467	0.000136321	SMC
ITPR1	3.26992e-09	-0.63225	0.355	0.459	0.000140021	SMC
OTUD6B-AS1	3.47968e-09	0.517376	0.131	0.048	0.000149003	SMC
RAPGEF5	3.63222e-09	-0.591872	0.291	0.394	0.000155535	SMC
CDK8	3.76814e-09	-0.685069	0.154	0.249	0.000161356	SMC
SCN7A	3.82707e-09	-0.613091	0.466	0.539	0.000163879	SMC
C19orf70	3.86879e-09	0.527308	0.174	0.076	0.000165665	SMC
MYO1D	3.87017e-09	-0.689283	0.256	0.358	0.000165725	SMC
IMMP2L	4.51997e-09	-0.610667	0.412	0.525	0.00019355	SMC
EXT1	4.53883e-09	-0.646851	0.156	0.256	0.000194357	SMC
MAP4K4	4.58738e-09	-0.56979	0.458	0.545	0.000196436	SMC
SOBP	5.14691e-09	-0.732731	0.228	0.326	0.000220396	SMC
PLEKHA4	5.38658e-09	0.709635	0.102	0.031	0.000230659	SMC
MKL2	5.83422e-09	-0.750962	0.285	0.375	0.000249827	SMC
TBC1D5	6.41782e-09	-0.608276	0.298	0.406	0.000274817	SMC
SPRY1	6.64365e-09	0.525253	0.237	0.125	0.000284488	SMC
CHSY1	6.79622e-09	-0.751608	0.144	0.236	0.000291021	SMC
ERC1	7.34063e-09	-0.501222	0.361	0.465	0.000314333	SMC
BTBD9	7.40112e-09	-0.680627	0.295	0.399	0.000316923	SMC
SRRM1	7.41651e-09	0.505925	0.273	0.152	0.000317582	SMC
LAMB1	7.90771e-09	-0.834545	0.212	0.301	0.000338616	SMC
TLN1	8.0468e-09	0.592033	0.243	0.129	0.000344572	SMC
ATP5MC2	8.14325e-09	-0.59177	0.072	0.149	0.000348702	SMC
SOCS5	9.756e-09	-0.579558	0.267	0.368	0.000417762	SMC
HIPK2	9.97376e-09	-0.694557	0.395	0.474	0.000427086	SMC
LMCD1-AS1	1.03512e-08	-0.815857	0.045	0.109	0.00044325	SMC
RUNX1T1	1.04728e-08	-0.657986	0.252	0.354	0.000448456	SMC
BIRC6	1.15205e-08	-0.572058	0.343	0.437	0.000493319	SMC
FTH1	1.23627e-08	-0.858275	0.203	0.288	0.000529382	SMC
RAC1	1.25741e-08	0.530175	0.317	0.185	0.000538433	SMC
PRPF4B	1.59216e-08	0.503386	0.237	0.126	0.00068178	SMC
SPECC1	1.64645e-08	-0.573721	0.364	0.446	0.000705024	SMC
RHOJ	1.98239e-08	-0.705985	0.235	0.325	0.00084888	SMC
COL4A2	2.06254e-08	-0.568075	0.409	0.49	0.000883199	SMC
THUMPD1	2.13661e-08	0.512443	0.102	0.033	0.00091492	SMC
CYTH3	2.18549e-08	-0.541802	0.319	0.418	0.00093585	SMC
ATP5MD	2.33901e-08	-0.551639	0.041	0.103	0.00100159	SMC
ATP5F1C	2.42542e-08	-0.583203	0.059	0.126	0.00103859	SMC
ADIRF	2.43085e-08	-0.68307	0.153	0.244	0.00104091	SMC
RBFOX2	2.84548e-08	-0.637051	0.337	0.419	0.00121846	SMC
SYNPO2	3.10288e-08	-0.629674	0.386	0.478	0.00132868	SMC
ZNF521	3.18901e-08	-0.746747	0.165	0.253	0.00136557	SMC
GUCY1B1	3.3113e-08	-0.515491	0.269	0.378	0.00141793	SMC
TENT5A	3.51909e-08	-0.649659	0.112	0.197	0.00150691	SMC
SOGA1	3.76449e-08	-0.661457	0.189	0.276	0.00161199	SMC
AL499616.1	3.89385e-08	-0.559083	0.075	0.149	0.00166739	SMC
RALGPS2	4.90647e-08	-0.651717	0.068	0.137	0.002101	SMC
EIF4G3	5.04125e-08	-0.555063	0.343	0.433	0.00215872	SMC
MARK1	5.04664e-08	-0.679806	0.181	0.273	0.00216102	SMC
VTI1A	6.20378e-08	-0.678764	0.238	0.33	0.00265652	SMC
SNRK	7.93302e-08	-0.575698	0.242	0.334	0.003397	SMC
ASAP2	8.75226e-08	-0.662589	0.234	0.325	0.00374781	SMC
GPAT2	9.50619e-08	-0.650925	0.121	0.2	0.00407065	SMC
TRERF1	9.91971e-08	-0.689433	0.118	0.198	0.00424772	SMC
KMT2C	1.00872e-07	-0.552077	0.355	0.439	0.00431943	SMC
EFHD1	1.03607e-07	-0.534959	0.276	0.365	0.00443656	SMC
MINDY3	1.07086e-07	-0.54381	0.062	0.128	0.00458552	SMC
MMP16	1.11789e-07	-0.837002	0.076	0.145	0.00478694	SMC
FGD4	1.16517e-07	-0.544243	0.274	0.366	0.00498937	SMC
BRAF	1.22981e-07	-0.589374	0.254	0.352	0.00526615	SMC
ACTB	1.23897e-07	-0.741923	0.657	0.61	0.00530537	SMC
SGIP1	1.30602e-07	-0.700605	0.234	0.322	0.00559251	SMC
SLC26A3	1.31791e-07	-0.567148	0.15	0.236	0.00564343	SMC
COL3A1	1.48395e-07	-0.641995	0.392	0.462	0.00635442	SMC
AC008014.1	1.48873e-07	-0.653828	0.134	0.218	0.00637487	SMC
SRPK2	1.63408e-07	-0.636912	0.224	0.313	0.0069973	SMC
NFIA	1.74761e-07	-0.546578	0.552	0.589	0.00748345	SMC
GJC1	1.83561e-07	-0.520343	0.41	0.477	0.00786029	SMC
FARP1	1.87807e-07	-0.83255	0.158	0.234	0.00804208	SMC
ERBIN	2.12235e-07	-0.579032	0.162	0.252	0.00908812	SMC
MCC	2.49669e-07	-0.706584	0.243	0.329	0.0106911	SMC
EPN2	2.56378e-07	-0.653359	0.207	0.293	0.0109784	SMC
SPRED1	2.56658e-07	-0.515391	0.367	0.455	0.0109904	SMC
NOTCH3	2.61938e-07	-0.634079	0.565	0.559	0.0112165	SMC
ARHGAP15	2.7416e-07	-0.517524	0.282	0.377	0.0117398	SMC
C20orf194	2.93855e-07	-0.647863	0.219	0.306	0.0125832	SMC
PTPN13	2.99762e-07	-0.513816	0.17	0.253	0.0128361	SMC
EPHX1	3.21713e-07	-0.510736	0.094	0.168	0.0137761	SMC
BMPR1A	3.31535e-07	-0.652712	0.207	0.29	0.0141967	SMC
CREB3L2	4.51433e-07	-0.768953	0.169	0.246	0.0193308	SMC
WDFY2	4.66798e-07	-0.598801	0.244	0.329	0.0199888	SMC
CASC15	4.71719e-07	-0.526848	0.23	0.32	0.0201995	SMC
DIRC3	4.93661e-07	-0.709837	0.079	0.145	0.0211391	SMC
TMCC1	5.22123e-07	-0.540866	0.234	0.321	0.0223578	SMC
PRR16	5.40507e-07	-0.65977	0.148	0.232	0.023145	SMC
MAP3K5	5.91188e-07	-0.62354	0.192	0.276	0.0253153	SMC
GTDC1	6.66631e-07	-0.548756	0.249	0.338	0.0285458	SMC
SND1	6.86956e-07	-0.553019	0.142	0.22	0.0294161	SMC
EDA	6.98357e-07	-0.587991	0.207	0.293	0.0299043	SMC
NCK2	7.1273e-07	-0.54059	0.206	0.286	0.0305198	SMC
OSBPL10	7.35805e-07	-0.552683	0.089	0.157	0.0315079	SMC
ARMH3	7.62773e-07	-0.631158	0.145	0.224	0.0326627	SMC
DOCK10	7.96717e-07	-0.624911	0.058	0.116	0.0341162	SMC
PPM1L	9.85738e-07	-0.63838	0.186	0.266	0.0422103	SMC
PCNX1	1.23237e-06	-0.550272	0.15	0.23	0.0527713	SMC
BCL2L1	1.29352e-06	-0.518284	0.187	0.268	0.0553899	SMC
GAREM1	1.3855e-06	-0.617852	0.131	0.208	0.0593284	SMC
ATP5MG	1.46776e-06	-0.566221	0.087	0.153	0.0628508	SMC
ARHGAP44	1.46847e-06	-0.682765	0.187	0.264	0.0628814	SMC
TUBA1B	1.62359e-06	-0.58184	0.108	0.178	0.0695239	SMC
CBLB	1.68168e-06	-0.588016	0.335	0.41	0.0720111	SMC
C1orf21	1.75351e-06	-0.77273	0.222	0.292	0.0750872	SMC
SMAD3	1.8634e-06	-0.869876	0.105	0.17	0.0797928	SMC
EHD2	2.15841e-06	-0.662935	0.228	0.292	0.0924254	SMC
FRMD4A	2.16626e-06	-0.612436	0.148	0.222	0.0927612	SMC
RBM6	2.27949e-06	-0.530491	0.396	0.453	0.09761	SMC
ADCY6	2.36671e-06	-0.566516	0.227	0.304	0.101345	SMC
MPRIP	2.42464e-06	-0.641756	0.325	0.382	0.103826	SMC
TIMP1	2.54019e-06	0.885559	0.355	0.246	0.108774	SMC
MAP4	2.59311e-06	-0.574483	0.412	0.449	0.11104	SMC
ST5	2.78367e-06	-0.535355	0.18	0.26	0.119199	SMC
ATP10A	2.82885e-06	-0.741466	0.128	0.194	0.121134	SMC
MEF2A	2.85476e-06	-0.658818	0.382	0.426	0.122243	SMC
DES	2.89947e-06	-1.18511	0.43	0.418	0.124158	SMC
ATP5MPL	2.92795e-06	-0.544348	0.048	0.1	0.125378	SMC
ADAMTS4	3.17706e-06	-0.697225	0.189	0.261	0.136045	SMC
ZNF407	3.49993e-06	-0.630914	0.205	0.281	0.14987	SMC
NLGN1	3.57064e-06	-0.527876	0.213	0.298	0.152898	SMC
TCF7L2	3.77508e-06	-0.53311	0.26	0.338	0.161653	SMC
MYH7	4.09762e-06	-1.10777	0.519	0.475	0.175464	SMC
FARS2	4.14724e-06	-0.636878	0.165	0.238	0.177589	SMC
ARID1A	4.30801e-06	-0.595675	0.235	0.305	0.184474	SMC
NPPB	4.5955e-06	-0.837086	0.089	0.145	0.196784	SMC
CD44	4.62901e-06	-0.855447	0.132	0.196	0.198219	SMC
PHKB	5.12388e-06	-0.61928	0.231	0.305	0.219409	SMC
NDUFA4L2	5.3581e-06	-0.574708	0.25	0.324	0.229439	SMC
RERE	5.50843e-06	-0.519519	0.425	0.477	0.235876	SMC
ATXN1	6.06405e-06	-0.595391	0.273	0.34	0.259669	SMC
PHLDB2	6.15087e-06	-0.573635	0.273	0.34	0.263387	SMC
ZMYM4	6.36203e-06	-0.595078	0.227	0.296	0.272429	SMC
AL138828.1	6.98386e-06	-0.512322	0.122	0.192	0.299056	SMC
PLAC9	7.34831e-06	0.526317	0.31	0.205	0.314662	SMC
ZNF638	8.04776e-06	-0.548341	0.421	0.482	0.344613	SMC
FYN	8.70188e-06	-0.560945	0.28	0.35	0.372623	SMC
NHS	8.71633e-06	-0.649549	0.134	0.201	0.373242	SMC
STRN3	9.14288e-06	-0.566922	0.221	0.29	0.391507	SMC
2023-09-11	9.64769e-06	-0.538398	0.341	0.401	0.413124	SMC
TCF7L1	9.95647e-06	-0.651591	0.165	0.233	0.426346	SMC
ARL15	1.01091e-05	-0.546391	0.251	0.33	0.432881	SMC
SNX29	1.01151e-05	-0.513216	0.183	0.256	0.433139	SMC
C2CD2	1.05721e-05	-0.517118	0.133	0.2	0.452709	SMC
CRTC3	1.24323e-05	-0.505064	0.237	0.306	0.532363	SMC
DENND1A	1.27097e-05	-0.569558	0.278	0.348	0.544241	SMC
USP39	1.2917e-05	-0.585503	0.068	0.12	0.553121	SMC
SSH2	1.30151e-05	-0.627238	0.321	0.39	0.557322	SMC
GRIN3A	1.44313e-05	-0.575377	0.074	0.13	0.617963	SMC
NR3C2	1.51184e-05	-0.565273	0.181	0.25	0.647384	SMC
ARHGAP32	1.60939e-05	-0.587547	0.182	0.25	0.689158	SMC
PPP2R5E	1.75386e-05	-0.506433	0.186	0.256	0.751023	SMC
MIGA1	1.82536e-05	-0.510515	0.076	0.132	0.781638	SMC
LAMC1	1.94019e-05	-0.512329	0.277	0.341	0.830807	SMC
FCHSD2	1.98734e-05	-0.698125	0.208	0.274	0.850998	SMC
TBC1D1	2.99157e-05	-0.506575	0.284	0.349	1	SMC
CYP7B1	3.2803e-05	-0.607651	0.082	0.136	1	SMC
MYL3	3.35285e-05	-0.865062	0.222	0.269	1	SMC
PAWR	3.38565e-05	-0.526475	0.248	0.313	1	SMC
SPRY4-AS1	3.60313e-05	-0.576673	0.119	0.18	1	SMC
MCU	3.80605e-05	-0.678225	0.154	0.217	1	SMC
C11orf96	4.05104e-05	-0.540742	0.195	0.26	1	SMC
EML4	4.24529e-05	-0.555761	0.174	0.236	1	SMC
TULP4	4.54059e-05	-0.523877	0.165	0.226	1	SMC
RBM26	4.66203e-05	-0.600032	0.255	0.316	1	SMC
ARHGAP17	4.84634e-05	-0.57935	0.216	0.278	1	SMC
FBXO11	5.13226e-05	-0.528449	0.205	0.272	1	SMC
SUPT3H	5.70613e-05	-0.533382	0.119	0.178	1	SMC
FER	6.28169e-05	-0.522281	0.256	0.322	1	SMC
XKR6	6.3863e-05	-0.518213	0.113	0.169	1	SMC
MGAT5	6.51377e-05	-0.57591	0.263	0.325	1	SMC
RYK	6.55616e-05	-0.566081	0.163	0.225	1	SMC
MOCS1	7.36065e-05	-0.556607	0.147	0.205	1	SMC
SUCLG2	7.46818e-05	-0.66438	0.205	0.261	1	SMC
DAB1	7.53249e-05	-0.501175	0.215	0.285	1	SMC
DOCK1	7.83534e-05	-0.513775	0.267	0.326	1	SMC
SPPL3	7.85646e-05	-0.590038	0.182	0.241	1	SMC
SLC4A7	8.79203e-05	-0.587366	0.148	0.205	1	SMC
RPS6KC1	0.000104519	-0.550048	0.125	0.181	1	SMC
ABL1	0.00012485	-0.523657	0.225	0.289	1	SMC
CRISPLD2	0.000125014	-0.777052	0.264	0.309	1	SMC
PPP3CC	0.000129761	-0.506321	0.146	0.202	1	SMC
PTBP2	0.000130652	-0.522647	0.246	0.306	1	SMC
SCMH1	0.000141724	-0.554361	0.18	0.238	1	SMC
ECE1	0.00014923	-0.56751	0.199	0.253	1	SMC
LDB3	0.000195435	-0.867692	0.382	0.386	1	SMC
ETS1	0.000211245	-0.532933	0.321	0.36	1	SMC
ETV6	0.000218307	-0.592952	0.202	0.256	1	SMC
JAZF1	0.000227658	-0.56772	0.128	0.181	1	SMC
AFF1	0.00022925	-0.538477	0.328	0.372	1	SMC
ADCY3	0.00024336	-0.539542	0.223	0.278	1	SMC
PRKCE	0.000264138	-0.578408	0.14	0.193	1	SMC
NSMCE2	0.00026842	-0.590312	0.21	0.27	1	SMC
STXBP4	0.000305217	-0.605936	0.137	0.189	1	SMC
EPB41L1	0.000310901	-0.58335	0.164	0.214	1	SMC
PDSS2	0.000343491	-0.599961	0.141	0.192	1	SMC
LAMA4	0.000365256	-0.589216	0.348	0.379	1	SMC
MAP2K5	0.00039583	-0.509776	0.154	0.209	1	SMC
KANK1	0.000405204	-0.615548	0.244	0.293	1	SMC
SEC24D	0.000406637	-0.531936	0.162	0.216	1	SMC
CUX1	0.000420939	-0.530359	0.267	0.32	1	SMC
ELP4	0.000429874	-0.505832	0.116	0.166	1	SMC
NPAS2	0.000440954	-0.546134	0.094	0.14	1	SMC
CLIP2	0.00045866	-0.534753	0.1	0.146	1	SMC
NRDC	0.00052126	-0.504913	0.125	0.176	1	SMC
RABGAP1	0.000558009	-0.503754	0.285	0.334	1	SMC
MAP2	0.000582697	-0.537772	0.238	0.288	1	SMC
ITSN1	0.000727293	-0.614183	0.231	0.274	1	SMC
TMEM51	0.000770563	-0.52483	0.062	0.1	1	SMC
MLLT3	0.000829074	-0.677136	0.239	0.278	1	SMC
SLC8A1	0.000832287	-0.594601	0.414	0.437	1	SMC
INPP5A	0.000937364	-0.504564	0.093	0.136	1	SMC
CCNY	0.000943329	-0.582813	0.21	0.257	1	SMC
RB1	0.00104942	-0.50467	0.281	0.33	1	SMC
KLHDC10	0.00136003	-0.523383	0.122	0.166	1	SMC
THSD7B	0.0014594	-0.518763	0.104	0.149	1	SMC
EEF1D	0.00154234	-0.510334	0.135	0.178	1	SMC
EEF1A2	0.00185896	-0.697819	0.079	0.113	1	SMC
NAB1	0.00194759	-0.524736	0.186	0.23	1	SMC
RUNX1	0.00218753	-0.528389	0.103	0.142	1	SMC
MEF2C-AS1	0.00298502	-0.541482	0.125	0.168	1	SMC
TBC1D4	0.00347493	-0.517481	0.14	0.178	1	SMC
FBXO34	0.00427669	-0.551073	0.083	0.117	1	SMC
UBR1	0.00461192	-0.514852	0.192	0.233	1	SMC
COLGALT2	0.00603345	-0.505238	0.113	0.15	1	SMC
CNNM2	0.0066313	-0.552272	0.079	0.112	1	SMC
FGF1	0.00703052	-0.594564	0.239	0.273	1	SMC
MICAL2	0.00787736	-0.56227	0.168	0.201	1	SMC
GLS	0.0080029	-0.546881	0.207	0.237	1	SMC
CLSTN2	0.011855	-0.584905	0.073	0.103	1	SMC
SMOC2	0.012031	-0.514677	0.162	0.19	1	SMC
C1QTNF1	0.0199841	-0.518368	0.219	0.245	1	SMC
MTUS1	0.0217167	-0.532844	0.293	0.308	1	SMC
MYOF	0.0237049	-0.591539	0.104	0.13	1	SMC
MLLT10	0.0262097	-0.527062	0.218	0.242	1	SMC
CAMK1D	0.029837	-0.505906	0.113	0.138	1	SMC
GATA4	0.0330296	-0.610148	0.131	0.156	1	SMC
MTRNR2L8	1.34968e-165	2.29194	0.542	0.092	5.77947e-161	MP
FP671120.1	6.97394e-110	-1.57479	0.59	0.77	2.98631e-105	MP
XIST	2.59548e-68	-2.09046	0.003	0.205	1.11141e-63	MP
APOD	1.56887e-66	1.2415	0.333	0.083	6.71804e-62	MP
PDK4	4.40841e-57	0.845172	0.551	0.251	1.88773e-52	MP
SPARCL1	6.01303e-57	1.15461	0.295	0.076	2.57484e-52	MP
RASSF4	2.40315e-55	0.895234	0.421	0.157	1.02905e-50	MP
B2M	1.51878e-53	1.55389	0.641	0.367	6.50356e-49	MP
MT-ATP6	1.78281e-53	-1.17815	0.518	0.669	7.63416e-49	MP
HLA-C	1.72146e-51	0.913468	0.359	0.122	7.37147e-47	MP
C1QB	1.28243e-50	1.1397	0.342	0.121	5.49151e-46	MP
MYH6	2.16647e-44	0.551889	0.27	0.077	9.27703e-40	MP
DCN	1.14436e-43	0.875716	0.341	0.125	4.90025e-39	MP
FP236383.1	2.75044e-41	-1.13406	0.478	0.611	1.17777e-36	MP
CEBPD	3.19529e-40	0.680774	0.309	0.109	1.36825e-35	MP
MTRNR2L11	3.36929e-40	0.711666	0.106	0.004	1.44276e-35	MP
MGP	3.75633e-40	0.760173	0.21	0.052	1.6085e-35	MP
LINC00278	4.73173e-40	0.67913	0.41	0.175	2.02618e-35	MP
TMSB10	1.24793e-38	1.01935	0.467	0.236	5.34378e-34	MP
MT-ND3	2.10621e-38	-0.960889	0.587	0.681	9.01898e-34	MP
RP11-750B16.1	3.41951e-38	1.22288	0.113	0.009	1.46427e-33	MP
RP11-475J5.4	3.94066e-38	1.71935	0.117	0.011	1.68743e-33	MP
AP000251.3	1.67068e-37	2.90989	0.117	0.012	7.15402e-33	MP
AC105402.3	2.14292e-37	0.64257	0.362	0.148	9.17621e-33	MP
DOCK6	3.04853e-37	0.50306	0.125	0.014	1.30541e-32	MP
CH507-513H4.5	3.68682e-37	2.89257	0.117	0.012	1.57873e-32	MP
HLA-B	4.7563e-37	0.957789	0.476	0.248	2.03669e-32	MP
MTND4P12	5.47594e-37	2.47681	0.117	0.012	2.34485e-32	MP
MTND1P23	9.82715e-37	2.32236	0.117	0.012	4.20809e-32	MP
CH507-513H4.3	1.0561e-36	1.66033	0.117	0.012	4.52233e-32	MP
RP11-777B9.5	1.13124e-36	1.91735	0.116	0.012	4.84407e-32	MP
MTRNR2L3	1.264e-36	1.12434	0.109	0.009	5.4126e-32	MP
C1QC	2.16684e-36	0.866247	0.333	0.141	9.27862e-32	MP
RP5-857K21.6	2.98642e-36	2.25411	0.117	0.012	1.27881e-31	MP
RP5-857K21.7	3.11431e-36	2.31541	0.117	0.012	1.33358e-31	MP
RP5-857K21.11	3.52723e-36	1.59102	0.117	0.012	1.5104e-31	MP
MTATP6P1	4.08403e-36	1.74929	0.117	0.012	1.74882e-31	MP
FCGRT	7.0248e-36	0.573423	0.402	0.178	3.00809e-31	MP
MTRNR2L1	8.31779e-36	2.16338	0.122	0.015	3.56176e-31	MP
SH3TC1	9.55886e-36	0.708345	0.312	0.122	4.0932e-31	MP
HSP90B1	1.15836e-35	0.500512	0.315	0.12	4.9602e-31	MP
AC002075.4	1.44125e-35	1.66941	0.111	0.011	6.17157e-31	MP
MTRNR2L10	4.30703e-35	1.603	0.116	0.013	1.84431e-30	MP
KANK2	7.24101e-35	0.600009	0.161	0.034	3.10067e-30	MP
RP11-543P15.1	7.40107e-35	1.53535	0.106	0.009	3.16921e-30	MP
MTND2P28	8.56675e-35	0.752617	0.114	0.012	3.66837e-30	MP
UTY	8.96713e-35	0.557888	0.381	0.165	3.83981e-30	MP
MTND6P3	1.22082e-34	1.4006	0.111	0.012	5.22767e-30	MP
TMSB4X	1.63727e-34	0.897257	0.586	0.348	7.01097e-30	MP
VSIG4	2.06418e-34	0.800301	0.36	0.164	8.83903e-30	MP
MTATP8P1	3.64174e-34	0.782402	0.107	0.01	1.55943e-29	MP
HLA-E	4.88217e-34	0.678638	0.415	0.196	2.09059e-29	MP
RP11-475J5.6	2.2065e-33	0.632114	0.103	0.01	9.44846e-29	MP
STAB1	2.65126e-33	0.88856	0.592	0.408	1.1353e-28	MP
RPS27	3.97689e-33	1.73805	0.224	0.076	1.70294e-28	MP
DDX5	4.66143e-33	0.542764	0.598	0.345	1.99607e-28	MP
RCN3	1.02758e-32	0.716196	0.301	0.121	4.40019e-28	MP
ATP5J	2.0884e-32	0.823204	0.107	0.012	8.94273e-28	MP
RHOB	2.9455e-32	0.524844	0.193	0.054	1.26129e-27	MP
MSRB3	2.98116e-32	1.60242	0.183	0.053	1.27656e-27	MP
RP11-360D2.2	3.64348e-32	1.23958	0.102	0.01	1.56017e-27	MP
RP11-20O24.1	4.65829e-32	0.90622	0.1	0.01	1.99473e-27	MP
AP000936.1	1.11378e-31	1.12084	0.1	0.01	4.7693e-27	MP
JUN	7.37345e-31	1.33915	0.164	0.042	3.15739e-26	MP
LIX1-AS1	1.8205e-30	0.858918	0.172	0.047	7.79557e-26	MP
ACADVL	2.39701e-30	0.511198	0.241	0.087	1.02642e-25	MP
RPS18	3.2105e-30	0.808287	0.284	0.116	1.37477e-25	MP
CYBA	4.46643e-30	0.513121	0.416	0.205	1.91257e-25	MP
PLTP	5.6989e-30	0.811204	0.294	0.127	2.44032e-25	MP
ATP5I	1.09736e-29	0.655967	0.1	0.012	4.69902e-25	MP
AL136454.1	1.20739e-29	0.595129	0.104	0.013	5.17017e-25	MP
RPL18A	1.75504e-29	1.02316	0.103	0.014	7.51527e-25	MP
H3F3B	4.2559e-29	1.02574	0.299	0.131	1.82242e-24	MP
RPS12	6.35113e-29	0.703056	0.232	0.084	2.71962e-24	MP
RPS29	6.69689e-29	0.904525	0.19	0.06	2.86768e-24	MP
ARL17B	1.24621e-28	0.545037	0.235	0.086	5.33642e-24	MP
APOE	1.34365e-28	0.557509	0.136	0.029	5.75364e-24	MP
FOLR2	2.5763e-28	0.586403	0.179	0.053	1.1032e-23	MP
ZNF117	2.95982e-28	0.5134	0.168	0.047	1.26742e-23	MP
NISCH	3.36674e-28	0.528825	0.244	0.094	1.44167e-23	MP
MPPED2	4.03799e-28	0.708651	0.317	0.147	1.72911e-23	MP
LENG8	6.26481e-28	0.512588	0.374	0.181	2.68266e-23	MP
WSB1	9.39413e-28	0.50991	0.617	0.377	4.02266e-23	MP
GSN	1.63988e-27	0.579148	0.444	0.234	7.02212e-23	MP
ADH1B	1.70118e-27	0.532736	0.125	0.025	7.28462e-23	MP
KHDRBS2	1.75122e-27	0.687906	0.266	0.112	7.4989e-23	MP
FCER1G	1.87825e-27	0.618082	0.198	0.066	8.04284e-23	MP
MT-CO3	2.3973e-27	-0.730817	0.758	0.79	1.02655e-22	MP
SAT1	2.94198e-27	0.605239	0.561	0.338	1.25978e-22	MP
S100A8	3.14909e-27	0.747327	0.111	0.019	1.34847e-22	MP
LTBP2	1.11412e-26	0.596086	0.132	0.03	4.77076e-22	MP
DUSP1	1.22348e-26	0.569855	0.284	0.122	5.23905e-22	MP
MYL6	4.17506e-26	0.72228	0.326	0.154	1.7878e-21	MP
RPS19	8.15648e-26	0.979612	0.389	0.207	3.49269e-21	MP
UQCR11	1.92188e-25	0.791059	0.106	0.019	8.2297e-21	MP
RPL34	2.7958e-25	1.0054	0.297	0.14	1.19719e-20	MP
CXCL12	9.97549e-25	0.506382	0.115	0.024	4.27161e-20	MP
EGR1	1.04133e-24	0.69775	0.106	0.02	4.45908e-20	MP
RPL9	2.20938e-24	0.599998	0.103	0.019	9.46077e-20	MP
IFITM3	2.451e-24	0.594072	0.234	0.095	1.04954e-19	MP
RPS14	2.82133e-24	1.25914	0.292	0.139	1.20812e-19	MP
NPPA	3.4168e-24	0.925202	0.116	0.026	1.46311e-19	MP
F13A1	3.45799e-24	0.943465	0.572	0.431	1.48075e-19	MP
DNAJB1	3.9027e-24	0.754325	0.12	0.028	1.67118e-19	MP
S100A9	5.48825e-24	0.613106	0.144	0.041	2.35012e-19	MP
COL6A2	5.6908e-24	0.545955	0.172	0.057	2.43686e-19	MP
RPLP1	7.96762e-24	0.524505	0.474	0.269	3.41182e-19	MP
ABCA8	8.9853e-24	0.674161	0.124	0.031	3.84759e-19	MP
GNLY	9.38083e-24	1.85245	0.108	0.023	4.01696e-19	MP
IGFBP7	1.32837e-23	0.56251	0.176	0.061	5.6882e-19	MP
C7	1.49578e-23	0.509369	0.15	0.045	6.40507e-19	MP
GADD45B	1.97214e-23	0.541407	0.119	0.028	8.44491e-19	MP
MT-CO2	3.41441e-23	-0.84271	0.682	0.717	1.46208e-18	MP
RPL31	3.6508e-23	0.852394	0.163	0.055	1.56331e-18	MP
EIF1	3.8849e-23	0.540031	0.257	0.112	1.66355e-18	MP
ITGB2	4.54765e-23	0.571678	0.269	0.124	1.94735e-18	MP
PER1	4.63784e-23	0.528458	0.245	0.105	1.98597e-18	MP
CDK5RAP3	5.35997e-23	0.51034	0.182	0.064	2.29519e-18	MP
RNASE1	9.70176e-23	0.515497	0.461	0.267	4.15439e-18	MP
SAP18	3.5849e-22	0.500482	0.121	0.031	1.53509e-17	MP
SCN7A	4.75326e-22	0.621281	0.136	0.04	2.03539e-17	MP
RPS20	5.19152e-22	0.610539	0.189	0.072	2.22306e-17	MP
RPS6	2.32113e-21	0.729944	0.24	0.108	9.93932e-17	MP
TYROBP	3.42656e-21	0.591218	0.243	0.111	1.46729e-16	MP
CALM1	6.97618e-21	0.80443	0.273	0.135	2.98727e-16	MP
IFITM2	7.45276e-21	0.502292	0.198	0.079	3.19134e-16	MP
HMGN1	8.86606e-21	0.510748	0.132	0.04	3.79654e-16	MP
RPL7	1.128e-20	0.528833	0.166	0.06	4.83019e-16	MP
FAU	2.93734e-20	0.549724	0.216	0.094	1.2578e-15	MP
RPLP2	3.95245e-20	0.570803	0.295	0.148	1.69248e-15	MP
ACSM3	4.72592e-20	1.02048	0.118	0.034	2.02369e-15	MP
RPS13	6.06767e-20	0.551237	0.18	0.071	2.59824e-15	MP
LAMA2	9.66329e-20	0.636971	0.383	0.214	4.13792e-15	MP
FTL	1.75354e-19	0.600811	0.536	0.345	7.50884e-15	MP
GSAP	3.719e-19	0.508505	0.359	0.202	1.59251e-14	MP
HSPA1A	3.83124e-19	0.87242	0.134	0.045	1.64057e-14	MP
ABCA9	5.5849e-19	0.576116	0.164	0.063	2.39151e-14	MP
MIR646HG	1.31839e-18	0.525292	0.276	0.141	5.64546e-14	MP
NPAS3	2.9588e-18	0.568192	0.131	0.044	1.26699e-13	MP
FGL2	3.10032e-18	0.534751	0.172	0.071	1.32759e-13	MP
AC007262.2	3.76829e-18	0.500038	0.169	0.067	1.61362e-13	MP
RPL36AL	3.784e-18	0.759599	0.141	0.051	1.62035e-13	MP
NAV2	3.81311e-18	0.558639	0.356	0.209	1.63281e-13	MP
RGS5	5.24383e-18	0.725185	0.117	0.036	2.24546e-13	MP
MEF2C-AS1	6.52486e-18	0.510612	0.158	0.062	2.79401e-13	MP
RPL12	2.97874e-17	0.642413	0.121	0.04	1.27553e-12	MP
CD163	3.82776e-17	0.533479	0.55	0.408	1.63909e-12	MP
LYVE1	6.78096e-17	0.525313	0.377	0.233	2.90367e-12	MP
SRP14	6.78669e-17	0.507375	0.141	0.053	2.90613e-12	MP
HSP90AA1	6.9848e-17	0.743618	0.275	0.144	2.99096e-12	MP
HLA-DRB1	8.99189e-17	0.763107	0.248	0.128	3.85042e-12	MP
DNAJA1	4.23775e-16	0.684708	0.115	0.039	1.81465e-11	MP
MYL7	3.7946e-14	0.777363	0.164	0.076	1.62489e-09	MP
SIPA1L1	5.19645e-14	-0.854666	0.364	0.444	2.22517e-09	MP
CCL5	8.17773e-14	0.745441	0.124	0.05	3.50179e-09	MP
TPT1	5.94479e-13	0.51396	0.349	0.215	2.54562e-08	MP
PTMA	6.77907e-13	0.555968	0.319	0.197	2.90287e-08	MP
SERF2	8.34382e-13	0.53883	0.312	0.186	3.57291e-08	MP
FGF13	2.2609e-12	0.599765	0.161	0.08	9.68141e-08	MP
NEGR1	2.52536e-12	0.660256	0.139	0.064	1.08138e-07	MP
AC074327.1	2.88529e-12	-0.789212	0.036	0.1	1.23551e-07	MP
LINC00486	2.04592e-11	-0.858225	0.24	0.312	8.76083e-07	MP
MTRNR2L12	3.4151e-11	1.93623	0.349	0.238	1.46238e-06	MP
CLEC12A	5.37882e-11	-0.685391	0.04	0.101	2.30327e-06	MP
MYH7	5.67499e-11	-1.23043	0.411	0.426	2.43009e-06	MP
TNNI3	1.80919e-10	-1.35759	0.278	0.33	7.74715e-06	MP
PCNX1	2.05853e-10	-0.676724	0.341	0.407	8.81482e-06	MP
RPS17	8.21755e-10	0.509883	0.101	0.045	3.51884e-05	MP
MT-ND5	9.85136e-10	-0.787979	0.163	0.236	4.21845e-05	MP
RPS8	1.01568e-09	0.555099	0.215	0.127	4.34923e-05	MP
MT-ND1	1.09278e-09	-0.723044	0.414	0.455	4.6794e-05	MP
AC100849.1	1.49332e-09	-0.776803	0.054	0.112	6.39456e-05	MP
CD2	2.57423e-09	0.511855	0.12	0.06	0.000110231	MP
LGALS1	1.03063e-08	0.544621	0.15	0.083	0.000441327	MP
MT-ND2	1.26737e-08	-0.752667	0.308	0.362	0.000542699	MP
IL18R1	1.28397e-07	-0.956942	0.116	0.178	0.00549807	MP
PSD3	1.41858e-07	-0.841042	0.222	0.278	0.00607448	MP
IL1R2	8.69661e-07	-0.815388	0.054	0.1	0.0372397	MP
CD74	1.44483e-06	0.667229	0.397	0.299	0.0618691	MP
PDE4D	2.03757e-06	-0.669581	0.26	0.315	0.0872509	MP
VMP1	3.76565e-06	-0.63619	0.39	0.409	0.161249	MP
RHOH	2.29993e-05	-0.658166	0.102	0.147	0.984855	MP
ACTA1	2.53611e-05	-1.84274	0.217	0.243	1	MP
XRRA1	2.65313e-05	-0.539213	0.068	0.108	1	MP
NSF	3.70749e-05	-0.624155	0.286	0.316	1	MP
DOCK10	4.38932e-05	-0.588791	0.314	0.344	1	MP
TBC1D19	4.91488e-05	-0.547574	0.101	0.143	1	MP
MDFIC	5.16298e-05	-0.524175	0.287	0.323	1	MP
XYLT1	5.64238e-05	-0.578634	0.145	0.191	1	MP
CAMK1D	0.000115369	-0.511266	0.418	0.424	1	MP
CIITA	0.000176374	-0.514073	0.126	0.169	1	MP
VCAN	0.000228238	-0.809178	0.124	0.164	1	MP
BMP2K	0.000329032	-0.543082	0.384	0.396	1	MP
PDE3B	0.000342907	-0.671394	0.235	0.27	1	MP
TNNC1	0.000344547	-1.25903	0.224	0.243	1	MP
USP39	0.000354341	-0.58738	0.103	0.139	1	MP
PLXNC1	0.000393496	-0.527965	0.092	0.128	1	MP
PTPRJ	0.000604686	-0.575893	0.337	0.354	1	MP
MYL3	0.000879351	-0.867938	0.148	0.176	1	MP
PDE4B	0.000926273	-0.54404	0.26	0.286	1	MP
PRKCA	0.00161673	-0.681041	0.268	0.288	1	MP
CEMIP2	0.00183197	-0.533961	0.254	0.278	1	MP
SYTL3	0.00227107	-0.625183	0.156	0.189	1	MP
ASAP1	0.00287625	-0.527648	0.391	0.387	1	MP
LDLRAD3	0.00326472	-0.602583	0.083	0.11	1	MP
CACNA1C	0.00449502	-0.611882	0.154	0.111	1	MP
FAM129A	0.00477746	-0.70138	0.216	0.237	1	MP
ITPR1	0.00488944	-0.654519	0.139	0.166	1	MP
GNA13	0.00560872	-0.536904	0.186	0.207	1	MP
FNDC3A	0.00695657	-0.511234	0.288	0.299	1	MP
RASGEF1B	0.00737434	-0.524994	0.375	0.363	1	MP
MT-CYB	0.00830668	-0.532285	0.391	0.385	1	MP
DHFR	0.0100168	-0.556012	0.218	0.234	1	MP
BCL2	0.0106532	-0.725954	0.251	0.267	1	MP
LHFPL2	0.0133906	-0.544861	0.09	0.112	1	MP
MICAL2	0.0147327	-0.604303	0.092	0.113	1	MP
KIF13B	0.0177329	-0.617188	0.284	0.286	1	MP
RUNX2	0.0331854	-0.602502	0.137	0.156	1	MP
FP671120.1	2.52904e-291	-1.65048	0.596	0.817	1.08296e-286	FB
MTRNR2L8	7.89402e-260	1.23772	0.465	0.106	3.3803e-255	FB
CFH	9.54985e-205	1.41491	0.631	0.297	4.08934e-200	FB
APOD	8.86301e-191	1.37851	0.818	0.57	3.79523e-186	FB
AC105402.3	1.68455e-185	1.16523	0.307	0.06	7.21339e-181	FB
DEPP1	3.63769e-166	1.27249	0.369	0.106	1.55769e-161	FB
FP236383.1	1.14704e-161	-1.34559	0.469	0.688	4.91173e-157	FB
TXNIP	6.77779e-137	0.879063	0.748	0.466	2.90232e-132	FB
AL592183.1	7.13858e-134	0.817047	0.255	0.055	3.05681e-129	FB
ACTA1	7.3282e-128	-2.22102	0.194	0.422	3.13801e-123	FB
PRELP	1.01475e-126	1.00361	0.687	0.429	4.34526e-122	FB
ZFAND5	5.59452e-119	0.887886	0.445	0.19	2.39563e-114	FB
SERPINE1	6.27904e-119	-2.31265	0.077	0.302	2.68875e-114	FB
MT-ATP6	3.19185e-114	-1.05997	0.494	0.67	1.36678e-109	FB
LINC01088	6.1625e-112	1.04759	0.633	0.404	2.63884e-107	FB
PDK4	8.70552e-108	0.745344	0.552	0.278	3.72779e-103	FB
APOE	4.22628e-106	1.02635	0.475	0.231	1.80973e-101	FB
MTRNR2L11	2.61152e-104	0.910453	0.122	0.011	1.11828e-99	FB
MOB3B	5.53094e-104	0.971926	0.362	0.144	2.3684e-99	FB
RASSF4	1.65047e-103	0.95072	0.426	0.197	7.06747e-99	FB
ADGRB3	3.4506e-100	-1.20368	0.335	0.552	1.47758e-95	FB
MTRNR2L3	4.88219e-99	1.29494	0.132	0.017	2.0906e-94	FB
DIO3OS	1.94389e-96	0.802138	0.218	0.058	8.32392e-92	FB
THBS4	1.39965e-94	0.902779	0.215	0.058	5.99343e-90	FB
CORO6	7.43055e-92	0.750627	0.266	0.089	3.18183e-87	FB
USP53	2.72876e-91	0.871534	0.55	0.315	1.16848e-86	FB
ARID5B	2.33792e-89	0.757431	0.561	0.322	1.00112e-84	FB
RP11-475J5.4	1.42401e-88	1.93298	0.139	0.024	6.09776e-84	FB
GRK5	2.55169e-86	-1.33188	0.411	0.557	1.09266e-81	FB
MT-CO2	3.83914e-85	-0.633106	0.624	0.733	1.64396e-80	FB
FMO3	1.62516e-83	0.716108	0.128	0.019	6.95908e-79	FB
AP001528.2	4.78109e-83	0.765882	0.282	0.106	2.04731e-78	FB
RP11-750B16.1	8.29755e-83	1.07752	0.127	0.021	3.55309e-78	FB
SRSF5	2.98719e-80	0.667257	0.514	0.283	1.27914e-75	FB
MSH4	1.50052e-79	0.521552	0.108	0.013	6.42539e-75	FB
TNNI3	4.7246e-79	-1.27389	0.281	0.45	2.02312e-74	FB
XIST	3.77331e-77	-1.43995	0.005	0.133	1.61577e-72	FB
CH507-513H4.5	2.63417e-75	2.91051	0.139	0.031	1.12798e-70	FB
NLGN4X	3.16688e-75	0.706061	0.422	0.213	1.35609e-70	FB
TBX20	3.96642e-75	-1.31998	0.299	0.463	1.69846e-70	FB
RP11-475J5.6	6.53473e-75	0.665916	0.114	0.018	2.79824e-70	FB
UACA	2.48967e-73	0.682761	0.49	0.273	1.0661e-68	FB
AP000251.3	8.5752e-72	2.99045	0.139	0.033	3.67199e-67	FB
STAB1	3.47023e-71	0.80172	0.125	0.024	1.48599e-66	FB
RSRP1	6.79965e-71	0.612074	0.557	0.345	2.91168e-66	FB
RP11-777B9.5	1.88663e-70	2.17523	0.138	0.033	8.07873e-66	FB
MTRNR2L6	2.9735e-70	0.530954	0.113	0.019	1.27328e-65	FB
AC005165.1	1.07293e-69	0.81658	0.233	0.085	4.5944e-65	FB
MT-CO3	1.08798e-69	-0.569657	0.712	0.79	4.65882e-65	FB
MTND4P12	2.39408e-69	2.20472	0.139	0.032	1.02517e-64	FB
LUM	4.15275e-69	0.786313	0.367	0.177	1.77825e-64	FB
CH507-513H4.3	7.33547e-69	1.94046	0.139	0.033	3.14112e-64	FB
SPSB3	1.21601e-68	0.564885	0.204	0.068	5.20706e-64	FB
MTND6P3	2.30764e-68	1.60436	0.138	0.032	9.88155e-64	FB
ARL17B	3.52776e-68	0.632385	0.303	0.132	1.51062e-63	FB
MTRNR2L1	4.70134e-67	1.98306	0.141	0.036	2.01316e-62	FB
SGIP1	3.60106e-66	0.620567	0.459	0.254	1.54201e-61	FB
MYH6	5.94534e-66	0.956683	0.268	0.109	2.54585e-61	FB
RP11-543P15.1	1.48609e-65	1.14865	0.11	0.02	6.36357e-61	FB
C1S	2.7661e-64	0.617877	0.567	0.355	1.18447e-59	FB
HLA-B	3.12204e-64	0.845551	0.237	0.093	1.33689e-59	FB
MTND1P23	1.12183e-63	1.30632	0.139	0.033	4.80379e-59	FB
LAMB1	2.12454e-63	-0.90176	0.428	0.558	9.0975e-59	FB
CCDC68	3.87278e-63	0.560884	0.117	0.023	1.65836e-58	FB
RP5-857K21.7	4.12847e-63	1.17163	0.139	0.033	1.76785e-58	FB
RP5-857K21.6	6.53969e-63	1.139	0.139	0.033	2.80036e-58	FB
NPPB	2.17926e-62	-0.913567	0.033	0.161	9.33182e-58	FB
MTATP8P1	3.22538e-62	0.790848	0.121	0.027	1.38114e-57	FB
MTRNR2L10	9.2226e-62	0.975373	0.137	0.033	3.94921e-57	FB
FCGRT	9.79633e-62	0.549682	0.201	0.071	4.19489e-57	FB
MTATP6P1	9.92746e-62	0.511909	0.139	0.033	4.25104e-57	FB
AC002075.4	1.82162e-61	1.24799	0.12	0.027	7.80034e-57	FB
RP11-360D2.2	4.09562e-61	0.894137	0.107	0.021	1.75378e-56	FB
FNDC3B	7.75161e-61	-0.709874	0.662	0.74	3.31932e-56	FB
NLGN4Y	1.90341e-60	0.76378	0.212	0.079	8.15058e-56	FB
FGD4	6.32227e-60	0.572476	0.393	0.208	2.70726e-55	FB
TMEM135	5.34085e-59	0.644529	0.47	0.282	2.28701e-54	FB
LINC01482	3.58149e-58	0.601679	0.107	0.021	1.53363e-53	FB
FAXDC2	1.46365e-57	0.594664	0.264	0.116	6.2675e-53	FB
RP11-20O24.1	2.04229e-57	0.63668	0.103	0.02	8.74527e-53	FB
AC104041.1	1.01941e-56	0.734119	0.142	0.04	4.36523e-52	FB
B2M	1.85921e-56	1.13984	0.462	0.279	7.96132e-52	FB
RP11-234A1.1	5.1599e-56	0.877977	0.101	0.02	2.20952e-51	FB
ATP5I	2.32237e-54	1.15233	0.121	0.031	9.94463e-50	FB
MYH7	6.82707e-54	-1.10549	0.411	0.503	2.92342e-49	FB
MGP	9.71148e-53	0.740337	0.721	0.549	4.15855e-48	FB
CD74	1.80888e-52	0.548338	0.118	0.03	7.74581e-48	FB
TSHZ2	5.37708e-52	0.538428	0.478	0.286	2.30252e-47	FB
ATP5J	6.48524e-52	0.886057	0.122	0.032	2.77705e-47	FB
LRRC4C	1.46479e-51	0.668663	0.165	0.058	6.27237e-47	FB
CREB3L2	6.47188e-51	-0.990849	0.317	0.442	2.77132e-46	FB
BCL6	1.3933e-50	0.550217	0.473	0.291	5.96624e-46	FB
PLEKHH2	2.35373e-49	0.565678	0.28	0.138	1.00789e-44	FB
ANKRD2	4.30796e-49	-0.788779	0.014	0.107	1.84471e-44	FB
SAT1	4.52821e-49	0.522412	0.374	0.205	1.93902e-44	FB
GAS7	8.95735e-49	-0.78768	0.467	0.567	3.83563e-44	FB
CD36	1.75215e-48	0.664981	0.234	0.105	7.50289e-44	FB
MAN1A1	4.3964e-48	0.671705	0.41	0.248	1.88258e-43	FB
ALDOA	1.12981e-47	0.536021	0.114	0.031	4.83797e-43	FB
TNS2	1.27587e-47	0.59398	0.432	0.265	5.4634e-43	FB
TNNC1	2.47763e-47	-1.3469	0.25	0.365	1.06095e-42	FB
MXRA8	5.5596e-47	0.519591	0.395	0.231	2.38068e-42	FB
ARGLU1	9.86682e-47	0.507325	0.489	0.309	4.22507e-42	FB
CALM2	2.85215e-46	1.11564	0.11	0.03	1.22132e-41	FB
KLHL24	8.19233e-46	0.525871	0.412	0.25	3.50804e-41	FB
CLSTN2	1.89653e-45	0.527441	0.393	0.227	8.12113e-41	FB
AC104574.2	9.04147e-45	-1.0732	0.029	0.127	3.87165e-40	FB
TCEB2	5.88066e-44	0.849638	0.109	0.031	2.51816e-39	FB
AC016831.7	1.29487e-42	0.56814	0.68	0.59	5.54477e-38	FB
NR4A1	1.54206e-42	-0.970316	0.076	0.19	6.60327e-38	FB
SYNE2	3.79043e-42	0.530417	0.176	0.072	1.6231e-37	FB
UQCR11	5.72357e-42	0.637658	0.125	0.041	2.45089e-37	FB
LINC01725	6.69122e-42	0.534738	0.119	0.037	2.86525e-37	FB
RPL18A	1.5632e-41	0.558525	0.113	0.034	6.69378e-37	FB
ABCA6	1.80909e-41	0.5343	0.753	0.694	7.74671e-37	FB
APCDD1	3.82925e-41	-0.864924	0.291	0.411	1.63972e-36	FB
USMG5	6.07752e-41	0.769452	0.107	0.031	2.60245e-36	FB
PKNOX2	7.72169e-41	-1.05085	0.074	0.182	3.3065e-36	FB
ATPIF1	9.6375e-41	0.696301	0.106	0.031	4.12687e-36	FB
FMO2	1.6527e-40	0.519384	0.507	0.34	7.07703e-36	FB
ITM2B	6.51814e-40	0.578715	0.565	0.395	2.79113e-35	FB
ACTB	7.19608e-40	-0.965724	0.387	0.478	3.08143e-35	FB
GPS2	6.32304e-39	-0.576816	0.026	0.112	2.70759e-34	FB
ATP5L	4.38351e-38	0.684414	0.101	0.03	1.87706e-33	FB
MOXD1	6.76389e-38	-0.771437	0.025	0.108	2.89636e-33	FB
FMN1	9.29333e-38	0.636277	0.119	0.041	3.9795e-33	FB
COX6A2	5.55495e-37	-0.897346	0.196	0.314	2.37869e-32	FB
TNXB	5.60753e-37	-0.732248	0.484	0.568	2.4012e-32	FB
HSPB1	7.79884e-37	-0.843523	0.329	0.426	3.33954e-32	FB
ADAMTS9-AS2	1.69627e-36	0.553371	0.314	0.182	7.2636e-32	FB
FOS	2.66005e-36	0.820674	0.207	0.1	1.13906e-31	FB
TENM3	3.11136e-36	0.528213	0.158	0.066	1.33232e-31	FB
DLG2	3.16031e-36	0.52916	0.532	0.387	1.35328e-31	FB
EDNRB	7.54165e-36	-0.848904	0.154	0.266	3.22941e-31	FB
PLXDC2	8.77774e-36	0.575916	0.707	0.614	3.75871e-31	FB
SMARCA4	5.98868e-35	0.595637	0.211	0.106	2.56441e-30	FB
COLEC12	7.30691e-35	0.506088	0.423	0.28	3.12889e-30	FB
RPS27	1.2437e-34	1.32065	0.198	0.102	5.32563e-30	FB
JUN	5.07336e-34	1.18445	0.247	0.137	2.17246e-29	FB
SND1	1.29121e-33	-0.858352	0.213	0.319	5.52907e-29	FB
MT-ND2	5.63455e-33	-0.608988	0.262	0.375	2.41277e-28	FB
DPP6	7.64924e-33	0.567192	0.101	0.034	3.27548e-28	FB
RGS5	8.87702e-33	0.681447	0.124	0.048	3.80123e-28	FB
DES	1.17327e-32	-1.03544	0.323	0.401	5.02407e-28	FB
PDGFD	1.60452e-32	0.619373	0.523	0.385	6.87071e-28	FB
NFIA	3.28305e-32	-0.556259	0.717	0.761	1.40584e-27	FB
TNFRSF19	3.77449e-32	-0.898496	0.204	0.31	1.61627e-27	FB
HAS2	7.47799e-31	-0.864229	0.031	0.105	3.20215e-26	FB
MUSK	8.28e-31	0.517761	0.436	0.302	3.54558e-26	FB
CALU	9.32656e-30	-0.723648	0.152	0.253	3.99373e-25	FB
CLU	1.34926e-29	0.704557	0.101	0.037	5.77765e-25	FB
SLC19A2	1.41307e-29	-0.805994	0.208	0.307	6.05092e-25	FB
AFAP1	2.17854e-29	-0.808797	0.11	0.204	9.32871e-25	FB
PDE4D	7.50316e-29	-0.688438	0.386	0.479	3.21293e-24	FB
MAP4	1.54097e-28	-0.652018	0.392	0.47	6.59858e-24	FB
MYL3	2.41419e-28	-0.822835	0.159	0.253	1.03378e-23	FB
CAVIN1	2.48431e-28	-0.663768	0.126	0.225	1.06381e-23	FB
MGST1	3.0135e-28	-0.755997	0.405	0.487	1.29041e-23	FB
NEURL1B	3.88125e-28	-0.756471	0.143	0.24	1.66199e-23	FB
TCAP	4.99215e-28	-0.970235	0.287	0.364	2.13769e-23	FB
ZFHX3	6.67023e-28	-0.640696	0.414	0.493	2.85626e-23	FB
LINC00486	6.73922e-28	-0.586143	0.342	0.427	2.8858e-23	FB
MYL4	7.91969e-28	0.65296	0.12	0.049	3.39129e-23	FB
BNC2	2.36053e-27	-0.728906	0.517	0.585	1.0108e-22	FB
SERPINE2	1.13232e-26	-0.914363	0.17	0.261	4.84869e-22	FB
VCAN	5.40267e-26	-0.771848	0.289	0.379	2.31348e-21	FB
GPX3	1.14579e-25	-1.0572	0.582	0.58	4.90639e-21	FB
NBL1	1.21239e-25	0.628874	0.219	0.124	5.19159e-21	FB
SH3BGRL3	1.44589e-25	-0.80561	0.097	0.18	6.19146e-21	FB
ROR1	1.93572e-25	-0.935832	0.127	0.213	8.28896e-21	FB
HSPA1A	2.98707e-25	0.674393	0.151	0.074	1.27909e-20	FB
TAGLN	3.67965e-25	-0.810125	0.055	0.129	1.57566e-20	FB
RPL31	1.24126e-24	0.809488	0.164	0.086	5.31518e-20	FB
MTHFD1L	1.97919e-24	-0.629108	0.044	0.113	8.47509e-20	FB
CRYAB	3.00851e-24	-0.838602	0.282	0.358	1.28827e-19	FB
GAPDH	3.19824e-24	-0.680239	0.168	0.258	1.36952e-19	FB
EEF1A2	3.33881e-24	-0.622877	0.061	0.134	1.42971e-19	FB
SEC31A	4.80911e-24	-0.63381	0.317	0.396	2.05931e-19	FB
CCDC80	5.44414e-24	-0.661235	0.421	0.484	2.33124e-19	FB
CARMIL1	6.84506e-24	-0.597481	0.417	0.49	2.93113e-19	FB
MYL7	8.45981e-24	1.37785	0.177	0.097	3.62257e-19	FB
MYL12A	9.61356e-24	-0.733243	0.212	0.297	4.11662e-19	FB
P4HB	1.12182e-23	-0.78059	0.142	0.225	4.80375e-19	FB
SEC24D	1.33454e-23	-0.745797	0.217	0.306	5.71461e-19	FB
MT-ND1	2.78918e-23	-0.545972	0.375	0.45	1.19435e-18	FB
DNAJB1	2.94192e-23	0.61151	0.114	0.051	1.25976e-18	FB
FTH1	9.02846e-23	-1.11579	0.312	0.389	3.86608e-18	FB
CLMP	1.04697e-22	-0.702144	0.142	0.226	4.48324e-18	FB
FRMD3	1.09946e-22	-0.875778	0.141	0.223	4.708e-18	FB
PFDN5	1.9231e-22	0.538367	0.202	0.116	8.23489e-18	FB
SH3PXD2B	2.30485e-22	-0.739813	0.15	0.233	9.8696e-18	FB
RASGEF1B	3.44845e-22	-0.529713	0.375	0.447	1.47666e-17	FB
COL14A1	1.19453e-21	0.660553	0.138	0.07	5.11509e-17	FB
MYL2	1.22502e-21	-0.653857	0.45	0.465	5.24567e-17	FB
FGF7	2.09964e-21	-0.989873	0.113	0.191	8.99085e-17	FB
ACTC1	3.80126e-21	-0.679539	0.352	0.412	1.62774e-16	FB
PLCB1	5.7704e-21	-0.683223	0.295	0.379	2.47095e-16	FB
MYL9	6.26684e-21	-0.650084	0.231	0.307	2.68353e-16	FB
PPIB	9.79859e-21	-0.777888	0.097	0.17	4.19585e-16	FB
RPS29	2.03069e-20	0.587458	0.166	0.093	8.69563e-16	FB
MAP1B	3.9763e-20	0.51746	0.3	0.197	1.70269e-15	FB
TUBA1B	4.99837e-20	-0.61069	0.081	0.153	2.14035e-15	FB
DCLK1	7.82752e-20	-0.687117	0.354	0.428	3.35182e-15	FB
PTGIS	3.14702e-19	-0.628623	0.254	0.33	1.34759e-14	FB
XRRA1	4.16331e-19	-0.547391	0.106	0.18	1.78277e-14	FB
CMSS1	5.77013e-19	-0.772133	0.288	0.357	2.47083e-14	FB
HSPG2	1.1656e-18	-0.508238	0.534	0.566	4.99122e-14	FB
TUBB6	1.62811e-18	-0.605226	0.109	0.179	6.97174e-14	FB
PMM2	2.67275e-18	-0.520833	0.083	0.149	1.1445e-13	FB
REXO5	7.89735e-18	-0.592367	0.049	0.107	3.38172e-13	FB
GFPT1	9.1129e-18	-0.563292	0.112	0.181	3.90223e-13	FB
ERI2	1.03909e-17	-0.671431	0.079	0.142	4.44949e-13	FB
TBC1D19	1.15422e-17	-0.537645	0.146	0.219	4.94248e-13	FB
MB	2.55886e-17	-0.722244	0.355	0.397	1.09573e-12	FB
CRLF1	2.2464e-16	-0.614045	0.158	0.228	9.61933e-12	FB
TULP4	3.14069e-16	-0.579546	0.255	0.321	1.34488e-11	FB
NSF	3.1534e-16	-0.547238	0.163	0.235	1.35032e-11	FB
ST3GAL4	3.45792e-16	-0.514174	0.081	0.142	1.48072e-11	FB
NFIC	8.08284e-16	-0.53424	0.311	0.369	3.46115e-11	FB
S100A1	1.39848e-15	-0.565633	0.086	0.146	5.98843e-11	FB
HIVEP3	2.13945e-15	-0.624155	0.142	0.208	9.16136e-11	FB
NCALD	2.36141e-15	-0.766609	0.238	0.3	1.01118e-10	FB
TPM1	2.67177e-15	-0.534805	0.404	0.439	1.14408e-10	FB
MKL1	4.10634e-15	-0.583581	0.346	0.399	1.75838e-10	FB
SCARA5	4.27702e-15	-0.517049	0.152	0.218	1.83146e-10	FB
EVI5	9.67263e-15	-0.50009	0.409	0.456	4.14192e-10	FB
HEYL	1.3701e-14	-0.572854	0.231	0.291	5.86692e-10	FB
PRICKLE1	1.60893e-14	-0.705545	0.155	0.218	6.8896e-10	FB
ATP13A3	1.65432e-14	-0.587043	0.166	0.228	7.08398e-10	FB
AC007529.2	2.14486e-14	-0.568683	0.059	0.111	9.18452e-10	FB
RPS19	2.29028e-14	0.516652	0.294	0.21	9.8072e-10	FB
RPS14	2.45294e-14	0.836385	0.276	0.198	1.05037e-09	FB
MSI2	2.81991e-14	-0.67219	0.258	0.317	1.20752e-09	FB
AP003086.2	3.31487e-14	-0.564473	0.109	0.168	1.41946e-09	FB
RASSF8	4.74868e-14	-0.628789	0.21	0.273	2.03343e-09	FB
PACS1	2.36466e-13	-0.707215	0.171	0.227	1.01257e-08	FB
RPL34	2.78063e-13	0.758803	0.248	0.177	1.1907e-08	FB
CHSY1	3.55823e-13	-0.632455	0.092	0.145	1.52367e-08	FB
GXYLT2	4.23708e-13	-0.552338	0.213	0.275	1.81436e-08	FB
FAM171A1	4.49391e-13	-0.538505	0.108	0.164	1.92434e-08	FB
SDK1	4.78932e-13	-0.613569	0.143	0.203	2.05083e-08	FB
CHCHD10	6.02225e-13	-0.51058	0.08	0.131	2.57879e-08	FB
CBFA2T2	6.39396e-13	-0.593669	0.276	0.329	2.73796e-08	FB
USP54	7.09209e-13	-0.602251	0.227	0.284	3.0369e-08	FB
GFPT2	7.72878e-13	-0.65925	0.103	0.158	3.30954e-08	FB
RBFOX2	1.15323e-12	-0.505644	0.425	0.458	4.93825e-08	FB
FABP3	1.46529e-12	-0.506954	0.13	0.186	6.2745e-08	FB
SEC62	1.6172e-12	0.516525	0.263	0.189	6.92503e-08	FB
MEG8	1.72686e-12	-0.760588	0.227	0.288	7.39457e-08	FB
XYLT1	3.14647e-12	-0.585286	0.153	0.209	1.34735e-07	FB
SORCS1	3.65425e-12	-0.641568	0.071	0.12	1.56478e-07	FB
ASCC3	5.25359e-12	-0.563771	0.255	0.306	2.24964e-07	FB
GBE1	5.97e-12	-0.585374	0.443	0.477	2.55641e-07	FB
MSRB3	8.15922e-12	1.02358	0.359	0.292	3.49386e-07	FB
FP700111.1	1.13518e-11	-0.564401	0.253	0.305	4.86095e-07	FB
IGFBP4	1.46717e-11	-0.625493	0.148	0.201	6.28257e-07	FB
PKM	1.5839e-11	-0.547409	0.123	0.175	6.78241e-07	FB
TXNRD1	2.5031e-11	-0.626685	0.316	0.357	1.07185e-06	FB
MIR4435-2HG	2.95366e-11	-0.628564	0.139	0.19	1.26479e-06	FB
RBMS3-AS3	5.90425e-11	-0.502461	0.257	0.306	2.52826e-06	FB
COPA	6.52028e-11	-0.53731	0.225	0.273	2.79205e-06	FB
SVIL	6.56072e-11	-0.635939	0.343	0.379	2.80937e-06	FB
ANKS1B	7.00858e-11	-0.56611	0.288	0.337	3.00114e-06	FB
TMTC1	9.5891e-11	-0.527173	0.275	0.324	4.10615e-06	FB
GLS	1.18657e-10	-0.504258	0.282	0.326	5.08099e-06	FB
SMC5	1.49173e-10	-0.517542	0.367	0.399	6.38772e-06	FB
SERPINH1	1.51295e-10	-0.603454	0.08	0.123	6.47859e-06	FB
MTRNR2L12	2.19242e-10	1.72563	0.298	0.242	9.38814e-06	FB
SNTB1	3.39729e-10	-0.546285	0.206	0.256	1.45475e-05	FB
ROBO1	4.17934e-10	-0.605408	0.362	0.401	1.78964e-05	FB
MICAL2	6.53433e-10	-0.607298	0.114	0.16	2.79807e-05	FB
HMCN2	1.75999e-09	-0.578803	0.144	0.19	7.53646e-05	FB
NGF	2.67776e-09	-0.519173	0.127	0.172	0.000114665	FB
ADGRD1	3.47368e-09	-0.552262	0.305	0.339	0.000148746	FB
CREB5	3.49134e-09	-0.543979	0.244	0.287	0.000149502	FB
CDK8	3.77444e-09	-0.548768	0.348	0.38	0.000161625	FB
SMAD3	4.89704e-09	-0.530178	0.339	0.369	0.000209696	FB
PDE1A	5.3999e-09	-0.583707	0.289	0.33	0.000231229	FB
TMSB4X	1.11439e-08	0.569723	0.461	0.383	0.000477191	FB
WWTR1	1.49802e-08	-0.518638	0.403	0.426	0.000641467	FB
SOX5	1.70302e-08	-0.568689	0.34	0.37	0.00072925	FB
PGAP1	1.87297e-08	-0.82597	0.244	0.284	0.000802023	FB
CTGF	2.91657e-08	-0.955584	0.384	0.4	0.0012489	FB
SH3BP5	3.77744e-08	-0.592216	0.157	0.198	0.00161754	FB
EXT1	5.67745e-08	-0.565048	0.419	0.442	0.00243114	FB
ACSM1	6.06484e-08	-0.522873	0.233	0.27	0.00259702	FB
PDE10A	7.4325e-08	-0.619577	0.142	0.181	0.00318267	FB
FN1	1.40064e-07	-0.689946	0.477	0.482	0.00599768	FB
CALM1	3.85385e-07	0.554199	0.237	0.188	0.0165026	FB
COL8A1	4.93704e-07	-0.522333	0.563	0.569	0.0211409	FB
ABTB2	6.95915e-07	-0.524042	0.172	0.21	0.0297998	FB
ACTG1	3.25371e-06	-0.604414	0.264	0.292	0.139327	FB
ABCC4	4.9505e-06	-0.521464	0.127	0.158	0.211985	FB
LHFPL2	5.88018e-06	-0.515332	0.232	0.26	0.251795	FB
CFL1	7.86942e-06	-0.551282	0.132	0.163	0.336976	FB
CALR	1.85322e-05	-0.505907	0.135	0.164	0.793567	FB
COL1A1	0.000151618	-0.86083	0.244	0.267	1	FB
PCSK6	0.000445211	-0.573991	0.288	0.299	1	FB
ITPR1	0.000586913	-0.500155	0.345	0.348	1	FB
ATP1B3	0.0023082	-0.778013	0.123	0.141	1	FB
LGALS1	0.00868175	0.598111	0.201	0.231	1	FB
SLIT3	0.0171158	-0.500141	0.167	0.179	1	FB
MTRNR2L8	2.25282e-295	4.9137	0.813	0.073	9.64678e-291	EC
CH507-513H4.5	2.8525e-267	6.16123	0.719	0.005	1.22147e-262	EC
CH507-513H4.3	6.83013e-267	6.58079	0.721	0.006	2.92473e-262	EC
AP000251.3	2.28453e-266	5.63362	0.718	0.006	9.78257e-262	EC
RP11-777B9.5	1.2344e-265	4.48747	0.72	0.006	5.28583e-261	EC
MTRNR2L1	9.17358e-265	4.53524	0.721	0.007	3.92822e-260	EC
RP11-475J5.4	3.19811e-264	3.89123	0.713	0.004	1.36946e-259	EC
MTND4P12	5.55792e-264	4.92757	0.718	0.006	2.37996e-259	EC
FP671120.1	8.78045e-264	-2.75244	0.175	0.79	3.75988e-259	EC
MTND1P23	4.49692e-263	4.8416	0.72	0.006	1.92563e-258	EC
MTND6P3	6.25687e-263	4.30606	0.713	0.005	2.67926e-258	EC
RP5-857K21.6	1.11451e-262	5.08316	0.721	0.006	4.77246e-258	EC
MTATP6P1	2.23745e-262	5.01478	0.721	0.006	9.581e-258	EC
RP5-857K21.7	2.824e-262	5.35016	0.721	0.006	1.20926e-257	EC
MTRNR2L10	1.28737e-259	4.05503	0.716	0.008	5.51265e-255	EC
RP5-857K21.11	2.68402e-259	3.98059	0.716	0.006	1.14932e-254	EC
MTND2P28	9.182e-256	3.67329	0.708	0.006	3.93182e-251	EC
NPPA	7.00376e-249	3.48353	0.72	0.034	2.99908e-244	EC
MTRNR2L3	2.78291e-248	3.08999	0.685	0.004	1.19167e-243	EC
MTRNR2L12	4.40713e-245	4.92714	0.762	0.152	1.88718e-240	EC
MTATP8P1	7.53838e-228	2.58196	0.646	0.003	3.22801e-223	EC
RP11-750B16.1	3.0375e-226	2.66783	0.644	0.004	1.30069e-221	EC
AC002075.4	3.2282e-225	3.15274	0.642	0.004	1.38235e-220	EC
ATP5J	1.03921e-222	3.48659	0.644	0.006	4.44999e-218	EC
RPS27	4.08312e-221	3.32513	0.699	0.063	1.74843e-216	EC
MTRNR2L11	5.74048e-221	2.31445	0.63	0.001	2.45813e-216	EC
MYL7	1.52833e-211	3.07322	0.722	0.077	6.54448e-207	EC
RP11-543P15.1	6.45555e-210	2.89525	0.611	0.004	2.76433e-205	EC
JUN	2.29075e-208	3.6053	0.711	0.097	9.80924e-204	EC
FOS	4.43413e-207	3.45608	0.642	0.028	1.89874e-202	EC
ATP5I	4.11367e-206	2.99155	0.608	0.006	1.76152e-201	EC
RP11-475J5.6	3.99443e-204	2.06375	0.597	0.002	1.71046e-199	EC
MSRB3	1.49474e-202	2.65304	0.791	0.207	6.40061e-198	EC
B2M	1.53068e-201	2.99732	0.91	0.583	6.55454e-197	EC
HSPA1A	6.09782e-201	3.34808	0.646	0.039	2.61115e-196	EC
MTRNR2L6	4.68066e-196	1.81671	0.584	0.004	2.0043e-191	EC
TMSB4XP4	3.16271e-191	2.41748	0.569	0.002	1.35431e-186	EC
RP11-360D2.2	3.45777e-189	2.49573	0.566	0.003	1.48065e-184	EC
MT-CO3	2.58057e-187	-2.0745	0.212	0.752	1.10502e-182	EC
RPS14	2.78803e-185	3.16386	0.706	0.147	1.19386e-180	EC
PTPRM	1.89843e-182	-2.0374	0.374	0.831	8.12928e-178	EC
AP000936.1	2.29237e-182	2.32577	0.552	0.003	9.81618e-178	EC
ALDOA	1.94819e-181	2.11887	0.557	0.006	8.34234e-177	EC
MT-CO2	2.04113e-178	-2.27096	0.199	0.699	8.74033e-174	EC
MTND5P11	9.76018e-178	1.78291	0.549	0.006	4.17941e-173	EC
ST6GALNAC3	4.84717e-177	-1.94657	0.273	0.798	2.07561e-172	EC
RP11-20O24.1	6.64748e-175	2.02363	0.534	0.002	2.84652e-170	EC
MYH6	7.18171e-175	2.24797	0.698	0.099	3.07528e-170	EC
RP11-320M16.1	2.73953e-174	1.85143	0.53	0	1.17309e-169	EC
CALM2	1.06263e-173	3.00041	0.537	0.006	4.55028e-169	EC
USMG5	2.74665e-171	2.726	0.534	0.006	1.17614e-166	EC
TCEB2	4.72235e-171	2.92064	0.53	0.004	2.02216e-166	EC
RP13-942N8.1	7.00061e-171	1.85195	0.523	0.001	2.99773e-166	EC
MT-ND3	2.18874e-170	-2.24393	0.17	0.657	9.37241e-166	EC
RP11-380M21.2	7.67233e-169	1.66187	0.523	0.004	3.28537e-164	EC
HSPA1B	1.16773e-168	2.53888	0.562	0.026	5.00034e-164	EC
LRMDA	3.35354e-167	-2.06268	0.199	0.713	1.43602e-162	EC
RPS19	8.14285e-167	2.79973	0.694	0.151	3.48685e-162	EC
ATPIF1	1.63037e-166	2.16427	0.525	0.006	6.98139e-162	EC
SMARCA4	3.59256e-166	1.69992	0.668	0.086	1.53837e-161	EC
RP11-234A1.1	9.53921e-166	2.70532	0.517	0.004	4.08478e-161	EC
RPL18A	6.5786e-165	2.47344	0.526	0.01	2.81702e-160	EC
RP3-423B22.5	2.80743e-164	1.74794	0.508	0.001	1.20217e-159	EC
ATP5L	3.10145e-163	2.4874	0.513	0.005	1.32807e-158	EC
ATP5E	6.58481e-162	2.53712	0.51	0.005	2.81968e-157	EC
PTMAP5	7.43744e-162	2.19161	0.506	0.003	3.18479e-157	EC
MYL4	8.60041e-162	1.87825	0.572	0.034	3.68278e-157	EC
MT-ATP6	6.05189e-161	-2.27718	0.142	0.605	2.59148e-156	EC
DNAJB1	7.60222e-159	3.10459	0.523	0.017	3.25535e-154	EC
RP5-1056L3.3	1.3341e-158	1.89528	0.497	0.002	5.71274e-154	EC
RPL13P12	1.42252e-158	2.35141	0.499	0.004	6.09139e-154	EC
HLA-B	1.68558e-158	2.00847	0.855	0.396	7.2178e-154	EC
UQCR11	2.13285e-157	1.91643	0.534	0.021	9.13308e-153	EC
FP236383.1	4.09406e-157	-2.18037	0.141	0.593	1.75312e-152	EC
RPL34	1.29577e-154	2.72978	0.653	0.133	5.54861e-150	EC
UBE2Q2P6	3.75322e-154	2.2686	0.494	0.006	1.60716e-149	EC
RP11-475J5.11	1.46988e-153	1.52874	0.487	0.003	6.29415e-149	EC
EGR1	1.863e-153	2.63757	0.528	0.025	7.97757e-149	EC
LGALS1	9.34283e-152	2.84874	0.658	0.138	4.00069e-147	EC
RPL34P18	1.24107e-151	2.19862	0.482	0.003	5.31437e-147	EC
KANK2	3.83804e-151	1.48494	0.621	0.072	1.64349e-146	EC
GADD45B	2.61817e-150	2.31688	0.53	0.031	1.12113e-145	EC
RPS6	1.48468e-149	2.32949	0.616	0.096	6.35756e-145	EC
AC010970.2	2.06662e-148	1.27024	0.471	0.001	8.84947e-144	EC
MTATP6P2	2.49775e-148	1.0775	0.473	0.002	1.06956e-143	EC
BCAS4	2.64265e-147	1.68038	0.48	0.007	1.13161e-142	EC
HSP90AA1	1.23404e-146	2.49845	0.675	0.154	5.28429e-142	EC
SDPR	1.4403e-146	3.05489	0.469	0.002	6.16749e-142	EC
C14orf2	3.34828e-146	2.27722	0.475	0.005	1.43377e-141	EC
AC114498.1	7.66922e-145	1.6478	0.468	0.004	3.28404e-140	EC
RPL31	7.54756e-143	2.41147	0.552	0.058	3.23194e-138	EC
UBBP4	4.33308e-142	1.95543	0.459	0.003	1.85547e-137	EC
CTC-575D19.1	8.66561e-142	1.87146	0.455	0.001	3.7107e-137	EC
PTPRG	9.23979e-142	-1.79117	0.316	0.761	3.95657e-137	EC
TMSB4X	1.50357e-141	2.26911	0.775	0.341	6.43844e-137	EC
JUNB	2.90045e-141	2.22112	0.52	0.037	1.242e-136	EC
PTRF	4.06968e-141	2.51066	0.458	0.003	1.74268e-136	EC
H3F3C	2.14526e-140	1.95139	0.451	0.001	9.18621e-136	EC
FOSB	2.24938e-139	2.5609	0.454	0.004	9.63205e-135	EC
ATP5B	5.76841e-139	1.66237	0.457	0.005	2.47009e-134	EC
OAZ1	1.25155e-138	2.09408	0.45	0.003	5.35927e-134	EC
KIAA1217	3.16036e-138	-1.83152	0.329	0.755	1.3533e-133	EC
SEPW1	4.26392e-138	1.93358	0.455	0.006	1.82585e-133	EC
AC079250.1	1.4465e-136	1.80682	0.445	0.003	6.19404e-132	EC
H3F3B	1.50385e-136	2.29852	0.711	0.224	6.43965e-132	EC
ZFP36	2.00529e-136	2.57898	0.561	0.073	8.58687e-132	EC
NDUFA4	1.95613e-134	1.8133	0.636	0.117	8.37633e-130	EC
MTND6P4	4.37636e-133	1.08506	0.433	0.001	1.874e-128	EC
COX7A1	4.56685e-133	2.48201	0.74	0.262	1.95557e-128	EC
AUTS2	4.36958e-132	-2.33234	0.223	0.619	1.8711e-127	EC
AC007969.5	7.90235e-132	2.0767	0.432	0.002	3.38386e-127	EC
RP11-761N21.2	1.07355e-130	1.29494	0.427	0.001	4.59704e-126	EC
RPL41P2	1.58143e-130	1.45473	0.428	0.002	6.77184e-126	EC
SERF2	2.99353e-130	2.06006	0.725	0.231	1.28186e-125	EC
RPL3P4	1.35984e-128	1.97021	0.424	0.002	5.82299e-124	EC
GNB2L1	4.12945e-128	2.03564	0.425	0.003	1.76827e-123	EC
RP11-352E6.2	6.8197e-128	1.39114	0.418	0	2.92027e-123	EC
RPS20	7.57309e-128	1.99057	0.575	0.094	3.24287e-123	EC
HES1	7.94511e-128	3.10517	0.498	0.051	3.40217e-123	EC
RPS27P29	8.18117e-127	1.14069	0.416	0	3.50326e-122	EC
RP11-10B2.1	1.39374e-126	1.11549	0.418	0.002	5.96812e-122	EC
H19	1.63585e-126	2.99934	0.42	0.003	7.00489e-122	EC
CANX	3.23526e-126	1.44504	0.602	0.099	1.38537e-121	EC
RPL21P75	8.04789e-126	1.65428	0.418	0.003	3.44619e-121	EC
RPS12	9.37933e-126	2.04797	0.551	0.081	4.01632e-121	EC
ELMO1	1.34677e-125	-1.81168	0.297	0.696	5.76702e-121	EC
RPL13AP5	1.35417e-125	1.496	0.42	0.004	5.7987e-121	EC
RPL7	2.1774e-125	1.75049	0.559	0.082	9.32385e-121	EC
RP11-100K18.1	2.61322e-125	1.14913	0.412	0	1.11901e-120	EC
RPL13AP7	8.2761e-125	1.66981	0.415	0.003	3.54391e-120	EC
SEC62	2.21841e-123	2.72689	0.57	0.116	9.49945e-119	EC
TPT1	3.31416e-123	1.84124	0.716	0.225	1.41916e-118	EC
LDB2	7.95105e-122	-1.71741	0.444	0.785	3.40472e-117	EC
MT-CO1	8.61481e-122	-1.4854	0.254	0.725	3.68895e-117	EC
RPL10P3	1.7138e-121	1.47416	0.403	0.001	7.33868e-117	EC
RPL34P27	8.18596e-121	1.38422	0.402	0.001	3.50531e-116	EC
AC090602.2	1.25625e-120	1.11007	0.402	0.002	5.37939e-116	EC
TMSB10	1.9088e-120	1.84376	0.828	0.439	8.17366e-116	EC
CALM1	5.85481e-120	2.2041	0.697	0.251	2.50709e-115	EC
RP11-592N21.1	8.06734e-120	1.80862	0.402	0.003	3.45451e-115	EC
UQCRB	1.06855e-118	1.64332	0.629	0.133	4.57563e-114	EC
ATF3	2.32075e-118	1.98602	0.426	0.016	9.93768e-114	EC
RP11-846F4.6	2.77502e-118	0.859598	0.395	0.001	1.18829e-113	EC
RPS18	4.07457e-118	2.18058	0.547	0.097	1.74477e-113	EC
RP11-69M1.6	4.173e-118	1.37586	0.393	0	1.78692e-113	EC
MTND5P10	6.6473e-118	1.08366	0.402	0.005	2.84644e-113	EC
NDUFB2	6.73481e-117	1.74885	0.549	0.086	2.88391e-112	EC
GAS5	9.20564e-117	1.58554	0.393	0.002	3.94195e-112	EC
COX5B	1.05316e-116	1.5459	0.617	0.13	4.50975e-112	EC
RP4-725G10.3	5.0902e-116	1.03062	0.387	0	2.17967e-111	EC
IFITM1	2.27332e-115	1.74174	0.389	0.002	9.73457e-111	EC
PFDN5	2.54824e-115	2.06976	0.521	0.077	1.09118e-110	EC
PITPNC1	3.98418e-115	-1.68543	0.272	0.667	1.70607e-110	EC
RPL39	5.4336e-115	1.99938	0.411	0.013	2.32672e-110	EC
RPL9	6.56648e-115	1.77894	0.415	0.015	2.81183e-110	EC
GNG11	9.67361e-115	2.39069	0.588	0.148	4.14234e-110	EC
RASAL2	1.43953e-114	-1.77103	0.321	0.684	6.16419e-110	EC
RPL7P23	3.54899e-114	1.45578	0.384	0.001	1.51971e-109	EC
CTD-3035D6.1	3.67469e-114	1.17759	0.384	0.001	1.57354e-109	EC
FOXN3	4.39534e-114	-1.9677	0.391	0.708	1.88213e-109	EC
CD74	2.09721e-113	2.02185	0.653	0.197	8.98045e-109	EC
RPL26	6.98273e-113	1.53119	0.383	0.002	2.99007e-108	EC
RPL13AP20	8.96177e-113	1.34844	0.383	0.003	3.83752e-108	EC
TMTC1	1.42296e-112	-1.8716	0.324	0.678	6.09328e-108	EC
IFI27	4.94943e-112	2.25479	0.677	0.25	2.1194e-107	EC
PTMA	1.83564e-111	1.92183	0.692	0.248	7.86041e-107	EC
RP11-25I15.1	2.8203e-111	0.894845	0.374	0	1.20768e-106	EC
RPL6P27	3.00691e-111	1.7076	0.385	0.006	1.28759e-106	EC
FTX	4.10205e-111	-1.58642	0.189	0.602	1.75654e-106	EC
LHFPL6	7.87453e-110	-1.9113	0.166	0.555	3.37195e-105	EC
RPS29	1.72337e-109	1.76848	0.47	0.053	7.37964e-105	EC
MTRNR2L7	2.32418e-109	0.683017	0.373	0.002	9.95238e-105	EC
RPL13AP6	4.25058e-109	1.24352	0.375	0.004	1.82014e-104	EC
COX7C	8.14622e-109	1.51586	0.612	0.132	3.48829e-104	EC
FABP5P7	1.25299e-108	2.01786	0.367	0	5.36541e-104	EC
RPS21	1.53853e-108	1.9913	0.396	0.015	6.58812e-104	EC
MYL6	2.43334e-108	1.85948	0.72	0.276	1.04198e-103	EC
RPL27	4.79461e-108	1.76921	0.491	0.069	2.0531e-103	EC
UQCRQ	6.02674e-108	1.74052	0.556	0.104	2.58071e-103	EC
RPS17	5.87239e-107	1.72555	0.423	0.029	2.51462e-102	EC
UBB	9.14576e-107	1.36092	0.515	0.078	3.9163e-102	EC
NOTCH3	1.02201e-106	1.03511	0.403	0.018	4.37633e-102	EC
RPL27A	1.03139e-106	1.72204	0.574	0.123	4.41651e-102	EC
MTRNR2L13	1.60211e-106	0.720515	0.363	0.001	6.86038e-102	EC
RP11-475J5.8	5.26846e-106	0.725961	0.36	0	2.25601e-101	EC
CTB-36O1.4	6.96961e-106	0.852412	0.361	0.001	2.98446e-101	EC
COX7A2	7.14195e-106	1.61602	0.502	0.074	3.05826e-101	EC
RPS19P1	1.32809e-105	1.07627	0.359	0	5.68701e-101	EC
RP11-51O6.1	2.16929e-105	1.53871	0.365	0.004	9.2891e-101	EC
HLA-E	2.29198e-105	1.79735	0.741	0.319	9.81449e-101	EC
IFITM3	3.00602e-105	1.7963	0.794	0.415	1.28721e-100	EC
FBXL7	5.07267e-105	-1.63536	0.226	0.619	2.17217e-100	EC
EIF1	8.89791e-105	1.56207	0.641	0.176	3.81017e-100	EC
ATP5EP2	1.0259e-104	1.36452	0.358	0.001	4.393e-100	EC
ATP5O	1.05019e-104	1.3936	0.366	0.005	4.49701e-100	EC
NDUFA13	2.33908e-104	1.25337	0.378	0.01	1.00162e-99	EC
HSP90AB1	1.591e-103	1.82108	0.585	0.145	6.81281e-99	EC
RP11-10G12.1	2.09761e-103	0.907632	0.353	0	8.98218e-99	EC
RPL7P1	3.31706e-103	1.12772	0.352	0	1.4204e-98	EC
RPL35P1	5.59555e-103	1.40871	0.355	0.002	2.39607e-98	EC
RP11-120B7.1	2.19416e-102	1.19019	0.351	0.001	9.39563e-98	EC
IFITM9P	1.28229e-101	0.768766	0.347	0	5.49088e-97	EC
FABP5P3	7.91198e-101	1.2925	0.345	0	3.38799e-96	EC
ZBTB20	1.00202e-100	-1.40088	0.355	0.719	4.29075e-96	EC
SAT1	1.20057e-100	1.61149	0.485	0.074	5.14094e-96	EC
DNAJA1	1.35398e-100	2.27219	0.441	0.054	5.79788e-96	EC
COX4I1	1.69837e-100	1.3127	0.64	0.168	7.27261e-96	EC
RPL23A	1.97238e-100	1.26184	0.463	0.058	8.44593e-96	EC
RP11-139I14.2	3.08719e-100	0.762223	0.344	0	1.32197e-95	EC
RPS3A	5.01969e-100	1.48089	0.401	0.028	2.14948e-95	EC
CD59	6.50903e-100	1.99462	0.444	0.055	2.78723e-95	EC
RPS13	2.76551e-99	1.68505	0.495	0.087	1.18422e-94	EC
RPS3AP26	9.67629e-99	1.38026	0.341	0.001	4.14349e-94	EC
AB019441.29	1.80298e-98	1.34942	0.339	0	7.72055e-94	EC
UBBP1	2.94102e-98	1.09299	0.342	0.002	1.25938e-93	EC
RPL36AL	3.73574e-98	1.91976	0.432	0.049	1.59968e-93	EC
FABP5P2	4.43636e-98	1.42282	0.337	0	1.89969e-93	EC
RPS8	1.91763e-97	1.79443	0.546	0.127	8.2115e-93	EC
AFDN	1.98022e-97	-1.6025	0.164	0.524	8.4795e-93	EC
RPL13AP25	2.24045e-97	1.09339	0.337	0.001	9.59383e-93	EC
SYNE3	2.81198e-97	0.751194	0.378	0.018	1.20412e-92	EC
LINC00486	3.23577e-97	-1.76396	0.085	0.399	1.38559e-92	EC
PTMAP2	4.24073e-97	1.05151	0.339	0.002	1.81592e-92	EC
UBC	6.02705e-97	1.64492	0.645	0.197	2.58084e-92	EC
FTLP3	6.29782e-97	0.987274	0.338	0.002	2.69679e-92	EC
COX6B1	1.04655e-96	1.33019	0.55	0.113	4.48144e-92	EC
DKK3	1.46679e-96	1.01507	0.398	0.029	6.28094e-92	EC
FABP5P1	3.9268e-96	1.28686	0.332	0	1.6815e-91	EC
FTL	7.64372e-96	1.54915	0.678	0.238	3.27312e-91	EC
CCDC85A	8.30263e-96	-1.81882	0.148	0.496	3.55527e-91	EC
COX8A	2.13135e-95	1.35187	0.338	0.004	9.12664e-91	EC
VIM	2.56648e-95	1.98929	0.599	0.184	1.09899e-90	EC
CTB-36O1.7	3.08569e-95	0.825442	0.333	0.002	1.32132e-90	EC
DBET	3.65143e-95	0.665762	0.329	0	1.56358e-90	EC
MTRNR2L4	5.69827e-95	0.574015	0.328	0	2.44006e-90	EC
RP11-445N18.3	6.41969e-95	0.76181	0.33	0.001	2.74898e-90	EC
RPL37A	6.4947e-95	1.4433	0.638	0.189	2.78109e-90	EC
RP11-343H5.4	9.79888e-95	0.814375	0.33	0.001	4.19598e-90	EC
METTL12	1.31645e-94	1.68755	0.33	0.001	5.63718e-90	EC
RPL12	2.74703e-94	1.75441	0.376	0.025	1.17631e-89	EC
NACA	6.2099e-94	1.49582	0.441	0.058	2.65914e-89	EC
AC016739.2	8.72569e-94	1.07286	0.33	0.002	3.73643e-89	EC
ANO2	1.02613e-93	-1.18435	0.234	0.635	4.39397e-89	EC
MT-ND4	1.15073e-93	-1.72679	0.143	0.48	4.92755e-89	EC
UQCR10	1.17238e-93	1.41701	0.532	0.108	5.02023e-89	EC
RPL32	1.68187e-93	1.40491	0.55	0.128	7.20192e-89	EC
TMA7	2.14353e-93	1.33223	0.501	0.093	9.17882e-89	EC
AC010468.1	2.22254e-93	1.18137	0.328	0.002	9.51712e-89	EC
NDUFA11	2.2936e-93	1.27663	0.334	0.005	9.82141e-89	EC
SOX4	2.58393e-93	2.40088	0.4	0.042	1.10647e-88	EC
NDUFC1	3.48871e-93	1.66403	0.44	0.059	1.4939e-88	EC
HIST1H4C	4.25393e-93	2.49629	0.342	0.01	1.82157e-88	EC
RPS20P2	4.52614e-93	1.08492	0.327	0.002	1.93814e-88	EC
MECOM	4.85479e-93	-1.77092	0.415	0.694	2.07887e-88	EC
SELK	1.2739e-92	1.83798	0.326	0.002	5.45496e-88	EC
ATP5A1	1.46188e-92	1.28844	0.332	0.005	6.25992e-88	EC
MT-ND1	1.65518e-92	-1.85591	0.126	0.446	7.08763e-88	EC
HLA-C	2.46541e-92	1.2388	0.72	0.263	1.05571e-87	EC
CKM	2.60366e-92	0.923899	0.618	0.153	1.11491e-87	EC
PLCB1	2.98657e-92	-1.64687	0.296	0.637	1.27888e-87	EC
ATP5H	3.01697e-92	1.41889	0.326	0.003	1.2919e-87	EC
TRABD2A	2.43794e-91	0.745331	0.336	0.008	1.04395e-86	EC
RPL7P9	2.66331e-91	0.961807	0.322	0.002	1.14046e-86	EC
NEDD8	2.96303e-91	1.80494	0.328	0.005	1.2688e-86	EC
RPL34P34	3.91887e-91	0.778552	0.317	0	1.6781e-86	EC
TTC28	1.06085e-90	-1.76514	0.222	0.559	4.54267e-86	EC
RPLP1	1.55813e-90	1.35241	0.716	0.262	6.67208e-86	EC
RPL41	3.27952e-90	1.04347	0.623	0.176	1.40432e-85	EC
RP11-864N7.2	4.4274e-90	0.968817	0.318	0.002	1.89586e-85	EC
CTD-2192J16.15	5.90812e-90	0.890956	0.316	0.001	2.52992e-85	EC
SLC25A4	8.65296e-90	0.916706	0.561	0.124	3.70529e-85	EC
RPL34P31	1.29778e-89	0.698555	0.313	0	5.55724e-85	EC
RP1-182O16.1	4.79772e-89	0.784102	0.311	0	2.05443e-84	EC
AC004453.8	5.73495e-89	1.20431	0.313	0.001	2.45576e-84	EC
SPARCL1	6.17048e-89	1.5591	0.862	0.582	2.64226e-84	EC
TCEB2P2	1.53103e-88	0.797957	0.311	0.001	6.55604e-84	EC
HSPA5	2.55389e-88	1.13712	0.43	0.058	1.0936e-83	EC
RPS11	3.9202e-88	1.71402	0.571	0.163	1.67867e-83	EC
NDUFS5	6.01203e-88	1.40578	0.501	0.098	2.57441e-83	EC
HMGB2	7.7896e-88	1.27287	0.39	0.039	3.33559e-83	EC
EXT1	8.6857e-88	-1.7933	0.188	0.524	3.7193e-83	EC
HMGB1P5	9.06989e-88	1.48965	0.313	0.003	3.88382e-83	EC
NDUFB8	1.53248e-87	1.18902	0.309	0.001	6.56223e-83	EC
RPL38	2.09715e-87	1.49055	0.487	0.096	8.98021e-83	EC
RPL21P1	2.32736e-87	0.690991	0.308	0.001	9.96597e-83	EC
RP11-467L13.5	2.38465e-87	0.55542	0.306	0	1.02113e-82	EC
HLA-DRB5	3.6215e-87	1.553	0.356	0.024	1.55076e-82	EC
CCNY	6.21446e-87	-1.76673	0.282	0.594	2.66109e-82	EC
RP1-278E11.3	1.02965e-86	1.1287	0.308	0.002	4.40907e-82	EC
TMSB10P1	1.32257e-86	0.668389	0.311	0.003	5.66337e-82	EC
MTND4P24	1.34266e-86	0.735428	0.304	0	5.74939e-82	EC
COX6A1	1.37297e-86	1.73683	0.309	0.003	5.87919e-82	EC
RPS19P3	2.06668e-86	0.633362	0.303	0	8.84973e-82	EC
ATP5G3	2.26329e-86	1.28355	0.308	0.002	9.69162e-82	EC
EEF1A1P5	3.18017e-86	0.810489	0.303	0	1.36178e-81	EC
HSP90AA2P	4.83182e-86	1.24762	0.311	0.004	2.06903e-81	EC
RPL15	7.23687e-86	1.36325	0.499	0.109	3.0989e-81	EC
RPL15P3	7.52342e-86	1.2514	0.302	0	3.2216e-81	EC
HSPE1	8.8277e-86	1.58418	0.306	0.002	3.78011e-81	EC
ZFAND3	1.33869e-85	-1.56386	0.192	0.522	5.73241e-81	EC
ATP5G1	1.63555e-85	1.47994	0.313	0.006	7.00359e-81	EC
PTMAP8	1.7777e-85	0.673364	0.301	0	7.61229e-81	EC
RPL21	1.94203e-85	0.949702	0.455	0.075	8.31597e-81	EC
PLXDC2	2.56676e-85	-1.50186	0.372	0.674	1.09911e-80	EC
ASAP1	4.02651e-85	-1.50286	0.318	0.629	1.72419e-80	EC
KALRN	5.5639e-85	-1.61242	0.209	0.539	2.38252e-80	EC
SRP14	6.01404e-85	1.73111	0.551	0.157	2.57527e-80	EC
ROMO1	8.03748e-85	1.54352	0.378	0.038	3.44173e-80	EC
SHFM1	1.85071e-84	1.89247	0.299	0.001	7.92492e-80	EC
RPL13A	1.99205e-84	1.24744	0.565	0.152	8.53018e-80	EC
RP11-461G12.2	2.08331e-84	0.544682	0.299	0.001	8.92093e-80	EC
UBL5	4.34262e-84	1.58742	0.397	0.051	1.85955e-79	EC
FTH1P2	6.35595e-84	0.70247	0.298	0.001	2.72168e-79	EC
RPS18P9	7.44195e-84	0.724583	0.297	0.001	3.18672e-79	EC
LDHB	1.10093e-83	1.00136	0.461	0.081	4.71428e-79	EC
RPS28	1.75835e-83	1.50937	0.498	0.114	7.52945e-79	EC
RPL11	2.83213e-83	1.52068	0.532	0.142	1.21275e-78	EC
ZBTB16	3.114e-83	-1.64586	0.259	0.576	1.33345e-78	EC
RPS27P14	7.07029e-83	0.691245	0.293	0	3.02757e-78	EC
HLA-DRB1	1.01637e-82	1.5817	0.501	0.12	4.35221e-78	EC
SRPR	3.13284e-82	0.904629	0.293	0.001	1.34151e-77	EC
RPS3	3.24137e-82	1.39586	0.461	0.09	1.38799e-77	EC
NDUFB1	4.30777e-82	1.22389	0.484	0.099	1.84463e-77	EC
AC016708.2	5.28758e-82	0.959283	0.292	0.001	2.2642e-77	EC
ATP5G2	7.50939e-82	1.32678	0.296	0.003	3.2156e-77	EC
RP11-627K11.1	8.14342e-82	0.708959	0.291	0.001	3.4871e-77	EC
RPL37P2	3.93667e-81	1.01723	0.292	0.002	1.68572e-76	EC
NBL1	4.26363e-81	1.59429	0.432	0.074	1.82573e-76	EC
NDUFA1	4.64544e-81	1.30471	0.496	0.11	1.98922e-76	EC
NDUFA6	5.8576e-81	1.40241	0.359	0.034	2.50828e-76	EC
RP11-92K2.2	6.95937e-81	0.970894	0.291	0.002	2.98007e-76	EC
AC018738.2	6.97966e-81	1.31519	0.29	0.002	2.98876e-76	EC
HSBP1	9.35766e-81	1.45382	0.378	0.044	4.00704e-76	EC
RPL23	9.48628e-81	1.34673	0.423	0.069	4.06212e-76	EC
CTD-2262B20.1	1.1417e-80	0.908125	0.286	0	4.88886e-76	EC
CTB-63M22.1	1.4821e-80	1.24679	0.294	0.004	6.34649e-76	EC
NDUFA12	1.61017e-80	1.46595	0.449	0.086	6.8949e-76	EC
RPL18AP15	1.81599e-80	0.716103	0.289	0.002	7.77624e-76	EC
RPS23P8	4.17871e-80	1.36181	0.287	0.001	1.78937e-75	EC
RPL35	6.52388e-80	1.31206	0.56	0.162	2.79359e-75	EC
HSPB1P1	1.42792e-79	0.911298	0.283	0	6.1145e-75	EC
WDR31	1.90356e-79	0.639759	0.301	0.008	8.15123e-75	EC
RPL37	2.38754e-79	1.33191	0.445	0.086	1.02237e-74	EC
PLPP1	2.67518e-79	-1.41794	0.16	0.49	1.14554e-74	EC
VEZF1	3.30356e-79	0.697312	0.399	0.053	1.41462e-74	EC
RPL10AP6	4.21891e-79	1.13219	0.283	0.001	1.80658e-74	EC
RPL22	8.86457e-79	1.30545	0.349	0.032	3.7959e-74	EC
ITLN1	9.67653e-79	1.94042	0.282	0.001	4.14359e-74	EC
RP11-112J1.1	1.39783e-78	0.995313	0.282	0.001	5.98566e-74	EC
HSP90B1	3.35218e-78	1.30136	0.48	0.108	1.43544e-73	EC
AC012005.3	4.53416e-78	0.696376	0.28	0.001	1.94157e-73	EC
SAP18	5.20665e-78	1.3987	0.377	0.049	2.22954e-73	EC
MYEOV2	5.37288e-78	1.61023	0.28	0.001	2.30072e-73	EC
EEF1A1P12	9.40017e-78	0.723712	0.277	0	4.02525e-73	EC
EBF1	1.23185e-77	-1.52797	0.249	0.565	5.27492e-73	EC
RPS28P7	1.42654e-77	0.967933	0.277	0	6.10858e-73	EC
KLF4	3.03806e-77	1.93209	0.447	0.098	1.30093e-72	EC
RN7SK	4.51607e-77	1.8635	0.279	0.002	1.93382e-72	EC
RPS27P23	4.97703e-77	0.514689	0.275	0	2.13121e-72	EC
RPS16	5.79074e-77	1.45647	0.502	0.129	2.47965e-72	EC
MINOS1	7.54422e-77	1.04842	0.274	0	3.23051e-72	EC
MTND1P11	7.54422e-77	0.620012	0.274	0	3.23051e-72	EC
RPL21P134	1.06316e-76	0.675616	0.275	0.001	4.55257e-72	EC
EEF1A1P13	1.17348e-76	0.725923	0.278	0.002	5.02494e-72	EC
RPL35A	1.3016e-76	1.45173	0.443	0.092	5.57359e-72	EC
RPS15P5	1.73191e-76	0.784269	0.273	0	7.4162e-72	EC
MED13L	2.0554e-76	-1.22483	0.308	0.63	8.80142e-72	EC
RPL18AP3	2.27409e-76	0.746618	0.275	0.001	9.73788e-72	EC
RP11-220D10.1	2.62296e-76	0.732502	0.273	0	1.12318e-71	EC
GNG5	3.55848e-76	1.36006	0.375	0.051	1.52378e-71	EC
FTH1P20	3.89479e-76	0.718097	0.278	0.003	1.66779e-71	EC
SELM	9.66985e-76	1.27489	0.275	0.002	4.14073e-71	EC
SLIRP	1.00578e-75	1.49755	0.398	0.066	4.30687e-71	EC
CRIP2	1.21994e-75	1.08163	0.683	0.248	5.22389e-71	EC
RAPGEF2	1.26323e-75	-1.52758	0.32	0.61	5.40927e-71	EC
FTLP2	1.32715e-75	0.580134	0.273	0.001	5.68298e-71	EC
RPS18P12	1.43381e-75	0.638536	0.274	0.002	6.13971e-71	EC
RPL3	1.53003e-75	1.37297	0.462	0.108	6.55176e-71	EC
RPS27A	1.96925e-75	1.29872	0.48	0.117	8.43251e-71	EC
RP4-765C7.2	2.08088e-75	0.524215	0.27	0	8.91053e-71	EC
RPS13P2	2.17557e-75	1.00409	0.274	0.002	9.31602e-71	EC
ONECUT3	3.13207e-75	0.546336	0.274	0.002	1.34118e-70	EC
SLC25A3	5.00032e-75	1.01621	0.506	0.121	2.14119e-70	EC
RPLP2	6.41825e-75	1.4481	0.535	0.158	2.74836e-70	EC
RPL19	7.56209e-75	1.40112	0.48	0.12	3.23816e-70	EC
AC144530.1	8.59103e-75	0.779346	0.27	0.001	3.67877e-70	EC
C4orf3	9.01361e-75	1.37757	0.356	0.043	3.85972e-70	EC
EEF2	2.54393e-74	1.00554	0.516	0.129	1.08934e-69	EC
ITM2B	3.15094e-74	1.25847	0.606	0.207	1.34926e-69	EC
CADPS2	3.20029e-74	-1.52722	0.219	0.521	1.3704e-69	EC
NDUFC2	3.77054e-74	1.22998	0.268	0.001	1.61458e-69	EC
SOD1	3.78842e-74	1.28545	0.365	0.048	1.62224e-69	EC
CDC42BPA	4.28765e-74	-1.43442	0.342	0.607	1.83601e-69	EC
RP11-396M11.1	4.95451e-74	0.53083	0.268	0.001	2.12157e-69	EC
TMSB4XP8	5.63483e-74	0.599056	0.265	0	2.41289e-69	EC
RP11-345K20.2	9.09819e-74	0.772057	0.269	0.002	3.89594e-69	EC
RP11-389O22.4	2.91214e-73	0.532563	0.263	0	1.24701e-68	EC
NDUFA3	3.254e-73	1.52037	0.402	0.071	1.3934e-68	EC
RP11-587D21.1	3.29964e-73	1.06057	0.267	0.002	1.41294e-68	EC
LDLRAD4	5.77035e-73	-1.56545	0.201	0.499	2.47092e-68	EC
NDUFB4	5.96792e-73	1.17749	0.392	0.065	2.55552e-68	EC
EEF1A1P9	1.39122e-72	0.631121	0.263	0.001	5.95732e-68	EC
DUSP1	3.72494e-72	1.40373	0.518	0.15	1.59506e-67	EC
BTF3	5.83676e-72	1.30892	0.341	0.04	2.49936e-67	EC
PRDX5	1.03136e-71	0.911419	0.364	0.049	4.4164e-67	EC
RPL23AP43	1.3359e-71	0.779278	0.262	0.002	5.72047e-67	EC
bP-2189O9.2	1.90597e-71	1.69596	0.263	0.003	8.16153e-67	EC
RPL7P6	2.51215e-71	0.555089	0.259	0.001	1.07573e-66	EC
RP11-16F15.2	2.57209e-71	0.550709	0.261	0.002	1.10139e-66	EC
RPL34P26	3.91144e-71	0.53947	0.256	0	1.67492e-66	EC
MT-ND2	3.99723e-71	-1.60835	0.09	0.351	1.71165e-66	EC
CTD-2287O16.1	4.03929e-71	0.889471	0.261	0.002	1.72966e-66	EC
MAGI1	5.14337e-71	-1.35335	0.313	0.605	2.20244e-66	EC
HSPA8	9.93736e-71	1.20994	0.342	0.043	4.25528e-66	EC
LNX1	1.42042e-70	-1.65547	0.194	0.48	6.08236e-66	EC
FAU	1.63692e-70	1.35165	0.456	0.109	7.00945e-66	EC
LOXL1	5.36555e-70	0.501847	0.292	0.016	2.29758e-65	EC
PTMAP3	6.42192e-70	0.634718	0.257	0.002	2.74993e-65	EC
SCARF2	6.7074e-70	0.880987	0.294	0.018	2.87217e-65	EC
RPL36	1.6244e-69	1.3154	0.543	0.173	6.95585e-65	EC
RPL23AP63	2.2504e-69	0.681049	0.251	0	9.63643e-65	EC
MALAT1	2.43594e-69	0.649909	0.999	0.999	1.0431e-64	EC
ATP5C1	2.83251e-69	1.07405	0.259	0.004	1.21291e-64	EC
RPL5	6.78481e-69	1.14949	0.369	0.059	2.90533e-64	EC
PTK2	7.41928e-69	-1.31382	0.296	0.577	3.17701e-64	EC
EPPK1	7.5484e-69	0.516771	0.249	0	3.2323e-64	EC
RPL21P28	8.67264e-69	0.64877	0.251	0.001	3.71371e-64	EC
UTRN	8.92531e-69	-1.32648	0.491	0.699	3.82191e-64	EC
MYL12B	1.19183e-68	1.1217	0.487	0.13	5.10353e-64	EC
IER2	1.82226e-68	1.07889	0.401	0.077	7.80308e-64	EC
NDUFAB1	2.40258e-68	1.02237	0.342	0.044	1.02881e-63	EC
ATP5JP1	4.11025e-68	0.635864	0.249	0.001	1.76005e-63	EC
ATP2A2	8.12184e-68	0.543131	0.539	0.147	3.47785e-63	EC
DAD1	9.15385e-68	1.3919	0.352	0.053	3.91977e-63	EC
HSPH1	9.60261e-68	1.81718	0.298	0.026	4.11193e-63	EC
PFN1	1.16338e-67	0.953624	0.448	0.106	4.98173e-63	EC
SNHG5	1.2589e-67	1.33003	0.245	0	5.39074e-63	EC
FTH1P4	1.34781e-67	0.560987	0.247	0.001	5.77144e-63	EC
RPS24	1.40621e-67	1.13605	0.494	0.136	6.02153e-63	EC
TMEM258	1.86957e-67	1.60654	0.321	0.037	8.00568e-63	EC
RPL7P8	2.80597e-67	0.547182	0.244	0	1.20154e-62	EC
RPL24	3.23856e-67	1.12631	0.342	0.049	1.38678e-62	EC
SKP1	3.96976e-67	0.982857	0.445	0.106	1.69989e-62	EC
ARL6IP1	4.16713e-67	1.1498	0.248	0.002	1.78441e-62	EC
RPS7P10	4.37409e-67	0.810737	0.245	0.001	1.87303e-62	EC
ARL15	4.8983e-67	-0.910011	0.234	0.547	2.0975e-62	EC
NACAP1	6.05642e-67	0.748483	0.249	0.003	2.59342e-62	EC
HIF3A	9.59236e-67	-1.23103	0.352	0.613	4.10755e-62	EC
RGS5	1.23234e-66	1.77846	0.411	0.092	5.27698e-62	EC
LINC00657	1.4041e-66	1.23408	0.244	0.001	6.01251e-62	EC
WNK3	1.7923e-66	0.586581	0.273	0.013	7.6748e-62	EC
RPS11P5	2.07109e-66	0.776752	0.241	0	8.86862e-62	EC
HSP90AB3P	2.07109e-66	0.86626	0.241	0	8.86862e-62	EC
IFITM2	2.29461e-66	1.23602	0.644	0.262	9.82574e-62	EC
RPL37P6	3.07797e-66	0.672606	0.242	0.001	1.31802e-61	EC
COX6C	3.81503e-66	1.10122	0.487	0.131	1.63364e-61	EC
SOD2	4.78169e-66	1.00294	0.251	0.005	2.04757e-61	EC
RP11-466H18.1	5.19066e-66	1.17276	0.244	0.002	2.22269e-61	EC
PTGES2	5.63618e-66	0.929843	0.301	0.028	2.41347e-61	EC
ANKRD1	5.66614e-66	1.29101	0.648	0.246	2.4263e-61	EC
RPL4	5.72449e-66	0.966783	0.399	0.079	2.45128e-61	EC
AC016831.7	5.93906e-66	-1.32705	0.166	0.459	2.54316e-61	EC
[truncated: 3,150 more rows]

## Sheet: Table S4
Table S4. Differentially expressed genes in cardiomyocyte senescence.
Gene	p value	log2FC	pct.1	pct.2	adj p value
CTSB	7.96342e-235	0.73784	0.606	0.192	3.41001e-230
IGFBP5	7.98508e-168	0.626016	0.338	0.075	3.41929e-163
VEGFA	1.05084e-11	-0.69118	0.536	0.498	4.4998e-07
GHR	5.66727e-37	-0.78932	0.24	0.362	2.42678e-32
IGF1R	1.31397e-101	-1.29512	0.389	0.571	5.62655e-97
TXN	6.44802e-137	0.516211	0.288	0.067	2.76111e-132
INSR	3.46002e-45	-0.942919	0.529	0.563	1.48162e-40
JUND	8.16709e-195	0.540193	0.524	0.163	3.49723e-190
BCL2	3.12573e-43	-1.04432	0.169	0.291	1.33847e-38
NR3C1	1.00543e-19	-0.676	0.285	0.348	4.30536e-15
ABL1	2.26722e-31	-0.714415	0.182	0.288	9.70845e-27
GSK3B	3.22958e-49	-0.889859	0.355	0.469	1.38294e-44
PRKCA	4.71455e-19	-0.734016	0.171	0.247	2.01882e-14
FOXO3	1.49586e-69	-1.04617	0.363	0.521	6.40543e-65
FOXO1	1.27911e-20	-0.707559	0.217	0.297	5.47728e-16
SOD2	1.6816e-292	0.916974	0.512	0.108	7.2008e-288
SOD1	1.94842e-306	1.15799	0.618	0.172	8.34334e-302
GSTP1	1.24559e-260	0.812591	0.543	0.145	5.33376e-256
HSPA1A	3.65162e-275	1.1027	0.663	0.21	1.56366e-270
HSPA1B	2.31289e-160	0.609979	0.505	0.169	9.90401e-156
MAPK8	3.24441e-15	-0.509874	0.246	0.316	1.38929e-10
PTK2	3.79177e-56	-0.909052	0.326	0.464	1.62368e-51
FGFR1	4.19505e-09	-0.640337	0.282	0.304	0.000179636
HMGB2	3.58773e-254	0.68706	0.435	0.085	1.5363e-249
MAP3K5	2.6184e-37	-0.624803	0.269	0.405	1.12122e-32
PIK3R1	1.45037e-07	-0.540722	0.699	0.606	0.00621062
EEF1A1	7.19384e-251	0.90669	0.511	0.13	3.08047e-246
HSPA8	1.67055e-262	0.831009	0.527	0.126	7.15344e-258
JAK2	2.10736e-10	-0.690033	0.276	0.308	9.02391e-06
NFKBIA	2.36322e-129	0.549162	0.376	0.12	1.01196e-124
CLU	4.9996e-151	0.51457	0.273	0.052	2.14088e-146
ADCY5	1.35432e-81	-1.22835	0.471	0.576	5.79935e-77
PPARGC1A	1.37315e-79	-1.15078	0.465	0.59	5.87997e-75
GPX4	2.00914e-256	0.744551	0.549	0.149	8.60334e-252
CDKN1A	1.19777e-185	0.554463	0.337	0.067	5.12896e-181
RICTOR	2.76625e-72	-0.996781	0.373	0.526	1.18453e-67
NFE2L1	8.47261e-241	0.700675	0.685	0.256	3.62806e-236

## Sheet: Table S5
Table S5. TSMR analysis on the causal effect of DEG SRGs on HF (HERMES).
Exposure	outcome	method	nsnp	b	se	pval	lo_ci	up_ci	or	or_lci95	or_uci95	FDR
ENSG00000204388	ebi-a-GCST009541	Inverse variance weighted	25	0.0734134	0.0165219	8.86e-06	0.0410304	0.105796	1.07618	1.04188	1.1116	9.746e-05
ENSG00000124762	ebi-a-GCST009541	Inverse variance weighted	13	0.0821353	0.0312766	0.00863702	0.0208332	0.143437	1.0856	1.02105	1.15423	0.0475036
ENSG00000197442	ebi-a-GCST009541	Inverse variance weighted	23	-0.0195362	0.0114195	0.0871225	-0.0419184	0.00284602	0.980653	0.958948	1.00285	0.290438
ENSG00000113580	ebi-a-GCST009541	Wald ratio	1	-0.22565	0.143596	0.116083	-0.507098	0.0557972	0.797997	0.602241	1.05738	0.290438
ENSG00000112096	ebi-a-GCST009541	Inverse variance weighted	25	-0.0204498	0.0139619	0.143007	-0.0478152	0.00691554	0.979758	0.95331	1.00694	0.290438
ENSG00000082701	ebi-a-GCST009541	Inverse variance weighted	34	-0.0203005	0.0143934	0.158421	-0.0485115	0.00791054	0.979904	0.952646	1.00794	0.290438
ENSG00000156508	ebi-a-GCST009541	Inverse variance weighted	42	-0.0116974	0.0101372	0.248537	-0.0315663	0.00817148	0.988371	0.968927	1.0082	0.390558
ENSG00000109819	ebi-a-GCST009541	Inverse variance weighted	38	0.00519944	0.0115932	0.653798	-0.0175232	0.0279221	1.00521	0.982629	1.02832	0.858244
ENSG00000164327	ebi-a-GCST009541	Wald ratio	1	0.0381952	0.0998952	0.7022	-0.157599	0.23399	1.03893	0.854192	1.26363	0.858244
ENSG00000112715	ebi-a-GCST009541	Inverse variance weighted	13	0.00469383	0.0216747	0.828553	-0.0377885	0.0471762	1.0047	0.962917	1.04831	0.891816
ENSG00000145675	ebi-a-GCST009541	Inverse variance weighted	8	0.00742963	0.0546269	0.891816	-0.099639	0.114498	1.00746	0.905164	1.12131	0.891816

## Sheet: Table S6
Table S6. TSMR analysis on the causal effect of DEG SRGs on HF (FinnGen).
Exposure	outcome	method	nsnp	b	se	pval	lo_ci	up_ci	or	or_lci95	or_uci95	FDR
ENSG00000124762	finngen	Inverse variance weighted	13	0.180278	0.0412458	1.24e-05	0.0994362	0.26112	1.19755	1.10455	1.29838	0.000372
ENSG00000082641	finngen	Inverse variance weighted	12	0.0941141	0.0239806	8.69e-05	0.0471122	0.141116	1.09869	1.04824	1.15156	0.0013035
ENSG00000140443	finngen	Inverse variance weighted	19	0.0876715	0.0278567	0.00164822	0.0330724	0.142271	1.09163	1.03363	1.15289	0.0164823
ENSG00000171791	finngen	Inverse variance weighted	2	0.445501	0.159564	0.00523859	0.132755	0.758246	1.56127	1.14197	2.13453	0.0392895
ENSG00000145675	finngen	Inverse variance weighted	8	-0.117266	0.0462083	0.0111558	-0.207835	-0.0266983	0.889348	0.812341	0.973655	0.0669346
ENSG00000109819	finngen	Inverse variance weighted	39	0.0313813	0.0137754	0.0227229	0.00438143	0.0583811	1.03188	1.00439	1.06012	0.113615
ENSG00000171105	finngen	Inverse variance weighted	7	0.119556	0.055154	0.0301835	0.0114541	0.227658	1.127	1.01152	1.25566	0.129358
ENSG00000107643	finngen	Inverse variance weighted (multiplicative random effects)	17	0.0568593	0.0317308	0.0731441	-0.00533297	0.119052	1.05851	0.994681	1.12643	0.27429
ENSG00000169398	finngen	Inverse variance weighted	15	-0.0511058	0.0298501	0.086882	-0.109612	0.00740046	0.950178	0.896182	1.00743	0.278505
ENSG00000197442	finngen	Inverse variance weighted	24	0.0220604	0.0133771	0.0991237	-0.00415872	0.0482796	1.02231	0.99585	1.04946	0.278505
ENSG00000204388	finngen	Inverse variance weighted (multiplicative random effects)	23	-0.0430141	0.0266262	0.106207	-0.0952016	0.0091733	0.957898	0.90919	1.00922	0.278505
ENSG00000112096	finngen	Inverse variance weighted	26	-0.0291983	0.0183415	0.111402	-0.0651477	0.00675108	0.971224	0.936929	1.00677	0.278505
ENSG00000164327	finngen	Wald ratio	1	0.165037	0.125727	0.189298	-0.0813881	0.411461	1.17944	0.921836	1.50902	0.436124
ENSG00000150907	finngen	Inverse variance weighted	5	-0.0834196	0.0656035	0.203525	-0.212002	0.0451631	0.919965	0.808963	1.0462	0.436124
ENSG00000096968	finngen	Inverse variance weighted	19	0.0250854	0.0230876	0.277242	-0.0201662	0.0703371	1.0254	0.980036	1.07287	0.554485
ENSG00000082701	finngen	Inverse variance weighted (multiplicative random effects)	34	0.0177585	0.0223178	0.4262	-0.0259844	0.0615014	1.01792	0.97435	1.06343	0.753389
ENSG00000120885	finngen	Wald ratio	1	-0.123303	0.155202	0.42692	-0.427499	0.180892	0.883995	0.652138	1.19829	0.753389
ENSG00000100906	finngen	Inverse variance weighted	24	-0.011067	0.0162193	0.495026	-0.0428568	0.0207228	0.988994	0.958049	1.02094	0.825043
ENSG00000112715	finngen	Inverse variance weighted	12	-0.02081	0.0331207	0.529804	-0.0857266	0.0441067	0.979405	0.917845	1.04509	0.836532
ENSG00000156508	finngen	Inverse variance weighted	40	0.00607685	0.0123884	0.623762	-0.0182045	0.0303582	1.0061	0.98196	1.03082	0.922383
ENSG00000136810	finngen	Inverse variance weighted	17	0.00777462	0.0190536	0.683245	-0.0295705	0.0451198	1.0078	0.970862	1.04615	0.922383
ENSG00000097007	finngen	Wald ratio	1	0.0564582	0.147144	0.701205	-0.231944	0.34486	1.05808	0.792991	1.41179	0.922383
ENSG00000142168	finngen	Inverse variance weighted	2	0.0251494	0.0669451	0.70716	-0.106063	0.156362	1.02547	0.899368	1.16925	0.922383
ENSG00000084207	finngen	Wald ratio	1	0.020812	0.0763196	0.785088	-0.128775	0.170398	1.02103	0.879172	1.18578	0.955901
ENSG00000113580	finngen	Inverse variance weighted	2	-0.0551129	0.250777	0.826051	-0.546635	0.43641	0.946378	0.578894	1.54714	0.955901
ENSG00000154229	finngen	Inverse variance weighted	21	0.00586627	0.0271651	0.829028	-0.0473773	0.0591098	1.00588	0.953727	1.06089	0.955901
ENSG00000109971	finngen	Wald ratio	1	0.0143574	0.108629	0.89485	-0.198555	0.22727	1.01446	0.819915	1.25517	0.955901
ENSG00000130522	finngen	Inverse variance weighted	2	-0.0139898	0.154435	0.927821	-0.316682	0.288702	0.986108	0.728562	1.33469	0.955901
ENSG00000077782	finngen	Inverse variance weighted	9	0.00312446	0.0347115	0.928277	-0.0649101	0.071159	1.00313	0.937152	1.07375	0.955901
ENSG00000167468	finngen	Inverse variance weighted	43	0.000539223	0.00975121	0.955901	-0.0185731	0.0196516	1.00054	0.981598	1.01985	0.955901

## Sheet: Table S7
Table S7. Sensitivity analysis used TSMR analysis.
HERMES heterogeneity test								FinnGen heterogeneity tests
Gene	Exposure	Outcome	method	Q	Q_df	Q_pval		Gene	Exposure	Outcome	Method	Q	Q_df	Q_pval
CDKN1A	ENSG00000124762	ebi-a-GCST009541	MR Egger	13.2966	11	0.274381		CDKN1A	ENSG00000124762	finngen	MR Egger	15.6995	11	0.152659
HSPA1B	ENSG00000204388	ebi-a-GCST009541	MR Egger	32.0507	23	0.0990933		NFE2L1	ENSG00000082641	finngen	MR Egger	4.73409	10	0.908219
								IGF1R	ENSG00000140443	finngen	MR Egger	8.54437	17	0.953482
								BCL2	ENSG00000171791	finngen	Inverse variance weighted	1.52894	1	0.216271
HERMES pleiotropy test								FinnGen pleiotropy test
Gene	Exposure	Outcome	Egger intercept	se	pval			Gene	Exposure	Outcome	Egger intercept	se	pval
CDKN1A	ENSG00000124762	ebi-a-GCST009541	-0.00614805	0.00723835	0.413779			CDKN1A	ENSG00000124762	finngen	0.00295841	0.00962165	0.764225
HSPA1B	ENSG00000204388	ebi-a-GCST009541	0.00352487	0.00615816	0.572611			NFE2L1	ENSG00000082641	finngen	-0.00273235	0.00978581	0.785769
								IGF1R	ENSG00000140443	finngen	6.13437e-05	0.00625658	0.992291
								BCL2	ENSG00000171791	finngen	NA	NA	NA

## Sheet: Table S8
Table S8. SNPs information of CDKN1A.
id	SNP	chr	pos	effect_allele	other_allele	eaf	beta	se	pval
CDKN1A	rs13202984	6	36581149	G	A	0.350705	0.0599266	0.00870698	5.87701e-12
CDKN1A	rs2395650	6	36369250	A	T	0.179181	-0.08129	0.0103811	4.8555e-15
CDKN1A	rs72846855	6	36908158	T	C	0.148254	-0.061792	0.0112928	4.45489e-08
CDKN1A	rs1894559	6	36670400	C	T	0.484761	-0.100631	0.00792846	6.51587e-37
CDKN1A	rs12199346	6	36641546	A	C	0.243583	-0.208691	0.00919676	5.39835e-114
CDKN1A	rs59022372	6	36722196	G	A	0.155605	-0.187787	0.0109082	2.04236e-66
CDKN1A	rs80017742	6	36714658	T	C	0.0296966	-0.178966	0.0243817	2.13271e-13
CDKN1A	rs3176329	6	36647463	T	G	0.0824738	0.189443	0.0148025	1.68231e-37
CDKN1A	rs35915709	6	36717025	T	C	0.228202	-0.0842797	0.00945391	4.88699e-19
CDKN1A	rs236439	6	36727349	T	G	0.0890374	0.128338	0.0141248	1.0275e-19
CDKN1A	rs4714010	6	36747406	T	C	0.413826	0.0492275	0.00806111	1.0165e-09
CDKN1A	rs9394429	6	37294875	G	A	0.214138	0.0529443	0.00967939	4.5054e-08
CDKN1A	rs3176344	6	36650547	A	G	0.0373394	-0.17579	0.0215735	3.6877e-16
CDKN1A	rs143000423	6	36591128	A	C	0.0209751	-0.243077	0.0320834	3.55281e-14

## Sheet: Table S9
Table S9. SNPs information of HSPA1B.
id	SNP	chr	pos	effect_allele	other_allele	eaf	beta	se	pval
HSPA1B	rs9271525	6	32589842	G	A	0.170025	0.189413	0.0184656	1.0939e-24
HSPA1B	rs2857605	6	31524851	C	T	0.210063	0.196745	0.0148076	2.76139e-40
HSPA1B	rs9266075	6	31319754	T	G	0.35965	-0.129378	0.0127617	3.74689e-24
HSPA1B	rs4713555	6	32575524	T	G	0.265418	-0.0784111	0.0133926	4.7758e-09
HSPA1B	rs1144708	6	31710020	T	C	0.375411	-0.216337	0.0123991	3.57749e-68
HSPA1B	rs2523572	6	31329494	C	T	0.399336	0.0685251	0.0123862	3.15879e-08
HSPA1B	rs3087617	6	31556656	T	A	0.0859218	0.242988	0.021635	2.8656e-29
HSPA1B	rs2596501	6	31321211	T	C	0.495436	-0.0692419	0.0121277	1.1338e-08
HSPA1B	rs115892464	6	31011263	T	C	0.0415925	-0.229937	0.0313104	2.0761e-13
HSPA1B	rs115379475	6	32200681	A	G	0.0225173	0.362258	0.0432867	5.8208e-17
HSPA1B	rs146793554	6	31191279	T	C	0.0291312	0.223346	0.0360503	5.81371e-10
HSPA1B	rs2256974	6	31555392	A	C	0.16273	-0.135093	0.0164067	1.81059e-16
HSPA1B	rs1265099	6	31105413	G	A	0.420096	-0.0790105	0.0123196	1.4231e-10
HSPA1B	rs6922431	6	31465030	C	T	0.0805418	-0.159452	0.0222668	8.00908e-13
HSPA1B	rs115128935	6	31571971	C	T	0.0183182	-0.449751	0.0715868	3.3296e-10
HSPA1B	rs2394987	6	31327217	A	C	0.126821	-0.123547	0.0184438	2.1043e-11
HSPA1B	rs481825	6	31780594	A	C	0.0506597	-0.41252	0.0274556	5.03611e-51
HSPA1B	rs191306205	6	31739684	T	C	0.0389268	-0.184893	0.0313537	3.7017e-09
HSPA1B	rs2252937	6	31461613	C	T	0.1611	-0.13406	0.0170083	3.22181e-15
HSPA1B	rs74434374	6	31850308	A	C	0.0426504	-0.401142	0.0298548	3.69998e-41
HSPA1B	rs114419903	6	31436411	C	T	0.0281087	0.293783	0.0366441	1.0818e-15
HSPA1B	rs77874906	6	32054884	C	G	0.0612127	-0.327447	0.0251716	1.09331e-38
HSPA1B	rs2075798	6	31846741	A	C	0.0774083	-0.154897	0.0227496	9.84159e-12
HSPA1B	rs116508221	6	31877458	T	C	0.0511783	-0.192349	0.0275083	2.7022e-12
HSPA1B	rs117395472	6	32355884	T	G	0.0144811	0.572932	0.0779711	2.0119e-13
HSPA1B	rs115461385	6	32058676	T	C	0.0569873	0.194883	0.0304058	1.4609e-10

[truncated: 8 more sheets: Table S10, Table S11, Table S12, Table S13, Table S14, Table S15, Table S16, Table S17]
